# Supplementary material for: Sea ice presence is linked to higher carbon export and vertical microbial connectivity in the Eurasian Arctic Ocean
Source: Commun Biol. 2021 Nov 3;4:1255. doi: 10.1038/s42003-021-02776-w (PMC8566512; doi:10.1038/s42003-021-02776-w)
Supplement: Supplementary file 3 — Supplementary Data 1 [file 42003_2021_2776_MOESM3_ESM.xlsx]

## Sheet: Sheet1
Region	ice-covered								ice-free
Station Name	EG1		EG4		N5		N4		HG9	HG4		HG2	HG1		S3
PANGAEA StationID	PS99/51-02		PS99/48-11		PS99/52-02		PS99/55-01		PS99/059-2	PS99/42-11		PS99/057-1	PS99/066-5		PS99/41-06
Consumed inorganic nutrients
∆NO3	3.55		6.34		8.21		6.8		6.58	6.42		5.3	-		-
∆PO4	0.13		0.35		0.66		0.49		0.58	0.41		0.55	-		-
∆SiO3	0.14		2.38		2.34		2.06		1.96	2.11		1.36	-		-
N:P ratio	28		18		12		14		11	16		10	-		-
Protists communities
Depth [m]	5	13	10	24	15	19	10	22	10	10	28	18	5	18	10	28
Autotrophs
Diatoms (pennate and centric)	361	148	65	7	78	14	123	119	21	23	29	68	-	186	177	57
Phaeocystis spp.	34	163	13178	926	20727	9401	2452	5047	415	2978	4007	4951	5980	5119	5239	165
Coccolithophores	0	2	7	0	2	2	5	3	3	7	2	2	-	17	29	44
Nanoflagellates (others)	58	109	67	83	156	128	114	92	158	111	88	102	-	189	248	103
Prorocentrum spp. (autotrophic dinoflagellate)	0	109	67	12	12	128	12	92	7	10	0	3	-	88	32	103
Myrionecta rubra (ciliate with autotrophic endosymbionts)	0	2	14	0	5	2	3	7	0	7	0	7	-	5	2	0
Heterotrophs
Dinoflagellates	65	65	54	28	118	162	137	131	82	44	46	107	-	225	231	138
Ciliates	3	2	18	2	7	8	3	25	1	5	2	18	-	12	3	9
Tintinnids	0	0	2	0	1	2	0	1	0	1	1	0	-	0	0	1
