# Supplementary material for: Sea ice presence is linked to higher carbon export and vertical microbial connectivity in the Eurasian Arctic Ocean
Source: Commun Biol. 2021 Nov 3;4:1255. doi: 10.1038/s42003-021-02776-w (PMC8566512; doi:10.1038/s42003-021-02776-w)
Supplement: Supplementary file 4 — Supplementary Data 2 [file 42003_2021_2776_MOESM4_ESM.xlsx]

## Sheet: Sheet1
PANGAEA StationID	Station Name	Lat (°N)	Long (°E)	Ice covered?	Layer	Depth (m)	Fraction	No of sequences	No of ASVs	Chao1 richness	Shannon diversity index (H)	Inverse Simpsons diversity index
PS99/051-2	EG1	78.99	-5.42	yes	SRF	13	FL	100072	395	396	3.95	16.56
PS99/051-2	EG1	78.99	-5.42	yes	SRF	13	PA	47419	135	135.17	4.01	27.65
PS99/051-2	EG1	78.99	-5.42	yes	EPI	100	FL	75445	562	562.12	4.91	42.38
PS99/051-2	EG1	78.99	-5.42	yes	EPI	100	PA	48461	251	251.43	4.04	22.19
PS99/051-2	EG1	78.99	-5.42	yes	MESO	971	FL	40802	635	635	5.54	83.08
PS99/051-2	EG1	78.99	-5.42	yes	MESO	971	PA	45912	242	242	4.08	13.79
PS99/051-9	EG1	78.99	-5.42	yes	Sediment	1002	Sediment	102302	2296	2296.47	6.81	333.29
PS99/048-11	EG4	78.82	-2.73	yes	SRF	24	FL	42408	250	250.12	3.96	16.36
PS99/048-11	EG4	78.82	-2.73	yes	SRF	24	PA	92652	257	257	2.69	4.6
PS99/048-11	EG4	78.82	-2.73	yes	EPI	100	FL	84058	660	660.3	5.01	49.74
PS99/048-11	EG4	78.82	-2.73	yes	EPI	100	PA	48650	209	209	3.52	12.09
PS99/048-1	EG4	78.82	-2.73	yes	MESO	1000	FL	87599	873	876.5	5.4	67.09
PS99/048-1	EG4	78.82	-2.73	yes	MESO	1000	PA	22240	219	219	4.38	34.26
PS99/048-1	EG4	78.82	-2.73	yes	BATHY	2527	FL	62259	677	677	5.24	77.17
PS99/048-1	EG4	78.82	-2.73	yes	BATHY	2527	PA	23950	582	582.21	5.3	67.94
PS99/048-12	EG4	78.82	-2.73	yes	Sediment	2604	Sediment	116030	2705	2705.69	7.02	469.45
PS99/055-1	N4	79.74	4.51	yes	SRF	22	FL	88632	210	210	3.68	17.96
PS99/055-1	N4	79.74	4.51	yes	SRF	22	PA	69065	168	168	2.81	7.01
PS99/055-1	N4	79.74	4.51	yes	EPI	100	FL	103789	455	455.6	4.4	30.63
PS99/055-1	N4	79.74	4.51	yes	EPI	100	PA	67340	190	190	2.83	7.44
PS99/055-7	N4	79.74	4.51	yes	MESO	1000	FL	73605	825	825.86	5.47	73.33
PS99/055-7	N4	79.74	4.51	yes	MESO	1000	PA	16773	290	290.11	4.74	48.1
PS99/055-7	N4	79.74	4.51	yes	BATHY	2500	FL	93569	1098	1098.4	5.66	117.51
PS99/055-7	N4	79.74	4.51	yes	BATHY	2500	PA	36841	595	595.05	4.83	38.08
PS99/053-7	N4	79.74	4.51	yes	Sediment	2625	Sediment	215774	4077	4077.63	7.21	446.95
PS99/053-2	N5	79.92	3.06	yes	SRF	19	FL	82376	129	129	2.89	7.14
PS99/053-2	N5	79.92	3.06	yes	SRF	19	PA	72459	125	125	2.09	3.3
PS99/053-2	N5	79.92	3.06	yes	EPI	100	FL	105894	457	457	4.44	30.89
PS99/053-2	N5	79.92	3.06	yes	EPI	100	PA	69530	180	180	2.81	7.06
PS99/053-2	N5	79.92	3.06	yes	MESO	1000	FL	56871	702	702.33	5.35	72.93
PS99/053-2	N5	79.92	3.06	yes	MESO	1000	PA	42994	253	253	3.89	17.71
PS99/053-2	N5	79.92	3.06	yes	BATHY	2427	FL	81053	907	907.4	5.52	108.05
PS99/053-2	N5	79.92	3.06	yes	BATHY	2427	PA	47617	567	567.43	5.02	52.07
PS99/053-7	N5	79.92	3.06	yes	Sediment	2604	Sediment	266731	4343	4346.42	7.13	418.86
PS99/066-5	HG1	79.14	6.09	no	SRF	17	FL	89522	246	249	3.98	19.37
PS99/066-5	HG1	79.14	6.09	no	SRF	17	PA	79111	238	238.33	3.95	24.39
PS99/066-5	HG1	79.14	6.09	no	EPI	100	FL	90603	496	496.3	4.59	32.89
PS99/066-5	HG1	79.14	6.09	no	EPI	100	PA	54571	405	405.33	4.65	35.61
PS99/066-2	HG1	79.14	6.09	no	MESO	500	FL	69054	805	807.33	5.52	78
PS99/066-2	HG1	79.14	6.09	no	MESO	500	PA	44706	356	359	4.74	47.21
PS99/066-2	HG1	79.14	6.09	no	BATHY	1253	FL	76181	728	728.91	5.21	59.43
PS99/066-2	HG1	79.14	6.09	no	BATHY	1253	PA	54021	760	760.16	5.72	134
PS99/057-1	HG2	79.13	4.91	no	SRF	22	FL	127252	331	331.11	3.8	19.34
PS99/057-1	HG2	79.13	4.91	no	SRF	22	PA	77470	209	209	2.64	6.33
PS99/057-1	HG2	79.13	4.91	no	EPI	100	FL	116371	559	559.83	4.55	35.23
PS99/057-1	HG2	79.13	4.91	no	EPI	100	PA	200555	427	427	2.83	7.03
PS99/057-1	HG2	79.13	4.91	no	MESO	1000	FL	119432	1170	1172.44	5.3	58.57
PS99/057-1	HG2	79.13	4.91	no	BATHY	1500	FL	68834	697	697.09	5.08	61.21
PS99/057-1	HG2	79.13	4.91	no	BATHY	1500	PA	87070	1405	1407.23	5.81	96.31
PS99/057-2	HG2	79.13	4.91	no	Sediment	1540	Sediment	144608	3346	3346.4	7.15	434.99
PS99/042-11	HG4	79.06	4.18	no	SRF	28	FL	73032	193	193	3.62	16.85
PS99/042-11	HG4	79.06	4.18	no	SRF	28	PA	55574	128	128	2.43	5.29
PS99/042-11	HG4	79.06	4.18	no	EPI	100	FL	54083	357	357	4.5	34.39
PS99/042-11	HG4	79.06	4.18	no	EPI	100	PA	58695	200	200	3.49	12.37
PS99/042-1	HG4	79.06	4.18	no	BATHY	2462	FL	67887	835	836.91	5.5	93.54
PS99/042-1	HG4	79.06	4.18	no	BATHY	2462	PA	28981	550	550.75	5.43	96.73
PS99/042-13	HG4	79.06	4.18	no	Sediment	2460	Sediment	289702	4931	4933.85	7.33	507.23
PS99/059-2	HG9	79.13	2.84	no	SRF	24	FL	84265	198	198	3.08	7.03
PS99/059-2	HG9	79.13	2.84	no	SRF	24	PA	73332	162	162	2.21	3.61
PS99/059-2	HG9	79.13	2.84	no	EPI	100	FL	87844	406	406.43	4.44	32.58
PS99/059-2	HG9	79.13	2.84	no	EPI	100	PA	76560	211	212.5	2.65	5.73
PS99/059-2	HG9	79.13	2.84	no	MESO	1000	FL	52959	731	731.09	5.54	89.24
PS99/059-2	HG9	79.13	2.84	no	MESO	1000	PA	16983	293	293	4.48	21.19
PS99/059-2	HG9	79.13	2.84	no	BATHY	2499	FL	51577	564	567.33	5.23	85.24
PS99/059-2	HG9	79.13	2.84	no	BATHY	2499	PA	44906	299	299.17	3.08	4.9
PS99/041-6	S3	78.61	5.05	no	SRF	28	FL	67254	197	197	3.77	20.31
PS99/041-6	S3	78.61	5.05	no	SRF	28	PA	69873	175	175	3.41	14.19
PS99/041-1	S3	78.61	5.05	no	MESO	1000	FL	91629	868	868.6	5.43	69.71
PS99/041-1	S3	78.61	5.05	no	MESO	1000	PA	18517	279	279.11	4.71	35.49
PS99/041-1	S3	78.61	5.05	no	BATHY	2338	FL	80160	825	825.06	5.39	84.49
PS99/041-1	S3	78.61	5.05	no	BATHY	2338	PA	34827	696	696.08	5.42	58.95
PS99/041-9	S3	78.61	5.05	no	Sediment	2344	Sediment	114563	2295	2296.15	7.04	545.83
