# Supplementary material for: Sea ice presence is linked to higher carbon export and vertical microbial connectivity in the Eurasian Arctic Ocean
Source: Commun Biol. 2021 Nov 3;4:1255. doi: 10.1038/s42003-021-02776-w (PMC8566512; doi:10.1038/s42003-021-02776-w)
Supplement: Supplementary file 5 — Supplementary Data 3 [file 42003_2021_2776_MOESM5_ESM.xlsx]

## Sheet: Sheet1
Station	Ice covered?	Type	Surface (10 - 30 m)	Epipelagic (100 m)	Mesopelagic (1000 m)	Bathypelagic (~50 m above seafloor)	Unknown
EG1	Yes	SRF	0.48±0	0±0	0±0	0±0	0.52±0
EG1	Yes	EPI	0.37±0.01	0±0	0±0	0±0	0.63±0.01
EG1	Yes	MESO	0.04±0	0±0	0±0	0±0	0.96±0
EG4	Yes	SRF	0.97±0	0.01±0	0±0	0±0	0.02±0
EG4	Yes	EPI	0.63±0.01	0.01±0	0.01±0	0±0	0.36±0.01
EG4	Yes	MESO	0.27±0	0±0	0.01±0	0±0	0.72±0.01
EG4	Yes	BATHY	0.02±0	0±0	0±0	0.02±0.01	0.96±0.01
N4	Yes	SRF	0.77±0	0±0	0±0	0±0	0.23±0
N4	Yes	EPI	0.09±0.01	0.18±0.01	0±0	0±0	0.72±0
N4	Yes	MESO	0.11±0	0.01±0	0±0	0±0	0.88±0
N4	Yes	BATHY	0.08±0.01	0±0	0.01±0	0.32±0	0.6±0.01
N5	Yes	SRF	0.99±0	0±0	0±0	0±0	0±0
N5	Yes	EPI	0.89±0	0.01±0	0±0	0±0	0.1±0
N5	Yes	MESO	0.16±0.01	0±0	0±0	0.24±0.01	0.58±0.01
N5	Yes	BATHY	0.99±0	0±0	0±0	0±0	0±0
HG1	No	SRF	0.73±0	0.01±0	0±0	0±0	0.26±0
HG1	No	EPI	0.09±0.01	0±0	0±0	0.02±0	0.89±0.01
HG1	No	MESO	0.99±0	0±0	0±0	0±0	0.01±0
HG1	No	BATHY	0.94±0	0.03±0	0±0	0±0	0.03±0
HG2	No	SRF	0.09±0	0±0	0±0	0±0	0.9±0
HG2	No	EPI	0.09±0	0±0	0±0	0±0	0.91±0
HG2	No	BATHY	0.99±0	0±0	0±0	0±0	0.01±0
HG4	No	SRF	0.87±0	0±0	0±0	0±0	0.12±0
HG4	No	EPI	0.31±0	0±0	0.02±0	0.01±0	0.66±0
HG4	No	BATHY	0.32±0.01	0±0	0±0	0.03±0	0.65±0.01
HG9	No	SRF	0.99±0	0±0	0±0	0±0	0.01±0
HG9	No	EPI	0.85±0	0.01±0	0±0	0±0	0.14±0
HG9	No	MESO	0.31±0.01	0±0	0.01±0	0±0	0.68±0.01
HG9	No	BATHY	0.19±0.01	0±0	0±0	0.02±0	0.78±0.01
S3	No	SRF	0.67±0.01	0±0	0±0	0±0	0.32±0.01
S3	No	MESO	0.02±0	0±0	0±0	0±0	0.98±0
S3	No	BATHY	0±0	0±0	0±0	0.02±0	0.97±0
