# Supplementary material for: Sea ice presence is linked to higher carbon export and vertical microbial connectivity in the Eurasian Arctic Ocean
Source: Commun Biol. 2021 Nov 3;4:1255. doi: 10.1038/s42003-021-02776-w (PMC8566512; doi:10.1038/s42003-021-02776-w)
Supplement: Supplementary file 6 — Supplementary Data 4 [file 42003_2021_2776_MOESM6_ESM.xlsx]

## Sheet: Sheet1
Phylum	Class	Order	Family	Genus	ice-covered	ice-free
Planctomycetota	OM190	OM190_uncl	OM190_uncl	OM190_uncl	19	35
NB1-j	NB1-j_uncl	NB1-j_uncl	NB1-j_uncl	NB1-j_uncl	13	21
Bdellovibrionota	Bdellovibrionia	Bdellovibrionales	Bdellovibrionaceae	OM27_clade	6	15
Planctomycetota	Planctomycetes	Pirellulales	Pirellulaceae	Pirellulaceae_uncl	6	8
Crenarchaeota	Nitrososphaeria	Nitrosopumilales	Nitrosopumilaceae	Candidatus_Nitrosopumilus	4	12
Planctomycetota	Planctomycetes	Pirellulales	Pirellulaceae	Rhodopirellula	4	9
Planctomycetota	Planctomycetes	Planctomycetales	Planctomycetales_uncl	Planctomycetales_uncl	4	4
Planctomycetota	Planctomycetes	Planctomycetales	Rubinisphaeraceae	Rubinisphaeraceae_uncl	4	3
Planctomycetota	Phycisphaerae	Phycisphaerales	Phycisphaeraceae	JL-ETNP-F27	3	8
Proteobacteria	Gammaproteobacteria	Steroidobacterales	Woeseiaceae	Woeseia	3	7
Desulfobacterota	Desulfuromonadia	Bradymonadales	Bradymonadales_uncl	Bradymonadales_uncl	3	5
Planctomycetota	BD7-11	BD7-11_uncl	BD7-11_uncl	BD7-11_uncl	3	5
Planctomycetota	Planctomycetes	Pirellulales	Pirellulaceae	Blastopirellula	3	4
Proteobacteria	Gammaproteobacteria	Gammaproteobacteria_Incertae_Sedis	Unknown_Family	Unknown_Family_uncl	3	2
Planctomycetota	Planctomycetes	Pirellulales	Pirellulaceae	Bythopirellula	3	1
Planctomycetota	Phycisphaerae	Phycisphaerales	Phycisphaeraceae	CL500-3	2	6
Planctomycetota	Pla3_lineage	Pla3_lineage_uncl	Pla3_lineage_uncl	Pla3_lineage_uncl	2	6
Bacteria_uncl	Bacteria_uncl	Bacteria_uncl	Bacteria_uncl	Bacteria_uncl	2	5
Planctomycetota	Planctomycetes	Pirellulales	Pirellulaceae	Pir4_lineage	2	5
Verrucomicrobiota	Kiritimatiellae	WCHB1-41	WCHB1-41_uncl	WCHB1-41_uncl	2	5
Desulfobacterota	Desulfuromonadia	PB19	PB19_uncl	PB19_uncl	2	4
Verrucomicrobiota	Lentisphaeria	Lentisphaerales	Lentisphaeraceae	Lentisphaera	2	3
Planctomycetota	Phycisphaerae	Phycisphaerales	Phycisphaeraceae	Urania-1B-19_marine_sediment_group	2	2
Actinobacteriota	Acidimicrobiia	Actinomarinales	Actinomarinales_uncl	Actinomarinales_uncl	2	2
Myxococcota	Polyangia	Haliangiales	Haliangiaceae	Haliangium	2	2
Bacteroidota	Bacteroidia	Flavobacteriales	Crocinitomicaceae	Crocinitomicaceae_uncl	2	1
Proteobacteria	Gammaproteobacteria	AT-s2-59	AT-s2-59_uncl	AT-s2-59_uncl	2	1
Gemmatimonadota	BD2-11_terrestrial_group	BD2-11_terrestrial_group_uncl	BD2-11_terrestrial_group_uncl	BD2-11_terrestrial_group_uncl	2	1
Verrucomicrobiota	Verrucomicrobiae	Verrucomicrobiales	Rubritaleaceae	Luteolibacter	2
Bacteroidota	Bacteroidia	Flavobacteriales	NS9_marine_group	NS9_marine_group_uncl	1	10
Verrucomicrobiota	Verrucomicrobiae	Verrucomicrobiales	Rubritaleaceae	Roseibacillus	1	5
Marinimicrobia_(SAR406_clade)	Marinimicrobia_(SAR406_clade)_uncl	Marinimicrobia_(SAR406_clade)_uncl	Marinimicrobia_(SAR406_clade)_uncl	Marinimicrobia_(SAR406_clade)_uncl	1	4
Planctomycetota	Planctomycetes	Planctomycetales	Gimesiaceae	Gimesiaceae_uncl	1	3
Nitrospinota	Nitrospinia	Nitrospinales	Nitrospinaceae	LS-NOB	1	3
Crenarchaeota	Nitrososphaeria	Nitrosopumilales	Nitrosopumilaceae	Nitrosopumilaceae_uncl	1	3
Planctomycetota	028H05-P-BN-P5	028H05-P-BN-P5_uncl	028H05-P-BN-P5_uncl	028H05-P-BN-P5_uncl	1	3
Bacteroidota	Bacteroidia	Chitinophagales	Saprospiraceae	Aureispira	1	3
Myxococcota	Polyangia	Blfdi19	Blfdi19_uncl	Blfdi19_uncl	1	3
Proteobacteria	Alphaproteobacteria	SAR11_clade	Clade_II	Clade_II_uncl	1	3
Hydrogenedentes	Hydrogenedentia	Hydrogenedentiales	Hydrogenedensaceae	Hydrogenedensaceae_uncl	1	3
Thermoplasmatota	Thermoplasmata	Marine_Group_II	Marine_Group_II_uncl	Marine_Group_II_uncl	1	3
Bacteroidota	Bacteroidia	Flavobacteriales	Crocinitomicaceae	Salinirepens	1	3
Proteobacteria	Gammaproteobacteria	Arenicellales	Arenicellaceae	Arenicellaceae_uncl	1	2
Proteobacteria	Gammaproteobacteria	Cellvibrionales	Halieaceae	Marimicrobium	1	2
Desulfobacterota	Desulfobacterota_uncl	Desulfobacterota_uncl	Desulfobacterota_uncl	Desulfobacterota_uncl	1	2
Planctomycetota	Phycisphaerae	Phycisphaerales	Phycisphaeraceae	FS140-16B-02_marine_group	1	2
Planctomycetota	Phycisphaerae	Phycisphaerales	Phycisphaeraceae	Phycisphaeraceae_uncl	1	2
Proteobacteria	Gammaproteobacteria	Oceanospirillales	Pseudohongiellaceae	Pseudohongiella	1	2
Proteobacteria	Alphaproteobacteria	Rhodospirillales	Magnetospiraceae	Magnetospira	1	1
Actinobacteriota	Actinobacteria	Corynebacteriales	Mycobacteriaceae	Mycobacterium	1	1
Verrucomicrobiota	Lentisphaeria	P.palmC41	P.palmC41_uncl	P.palmC41_uncl	1	1
Verrucomicrobiota	Verrucomicrobiae	Verrucomicrobiales	Rubritaleaceae	Rubritalea	1	1
Dependentiae	Babeliae	Babeliales	Babeliales_uncl	Babeliales_uncl	1	1
Proteobacteria	Gammaproteobacteria	Alteromonadales	Moritellaceae	Moritella	1	1
Myxococcota	Polyangia	Nannocystales	Nannocystaceae	Nannocystaceae_uncl	1	1
Proteobacteria	Gammaproteobacteria	OM182_clade	OM182_clade_uncl	OM182_clade_uncl	1	1
Bdellovibrionota	Oligoflexia	053A03-B-DI-P58	053A03-B-DI-P58_uncl	053A03-B-DI-P58_uncl	1	1
Proteobacteria	Alphaproteobacteria	Rickettsiales	AB1	AB1_uncl	1	1
Bdellovibrionota	Bdellovibrionia	Bacteriovoracales	Bacteriovoracaceae	Bacteriovoracaceae_uncl	1	1
Proteobacteria	Gammaproteobacteria	Alteromonadales	Colwelliaceae	Colwellia	1	1
Proteobacteria	Gammaproteobacteria	EPR3968-O8a-Bc78	EPR3968-O8a-Bc78_uncl	EPR3968-O8a-Bc78_uncl	1	1
Proteobacteria	Alphaproteobacteria	Rhizobiales	Hyphomicrobiaceae	Hyphomicrobiaceae_uncl	1	1
Proteobacteria	Gammaproteobacteria	Burkholderiales	Nitrosomonadaceae	IS-44	1	1
Proteobacteria	Gammaproteobacteria	Oceanospirillales	Kangiellaceae	Kangiellaceae_uncl	1	1
Chloroflexi	KD4-96	KD4-96_uncl	KD4-96_uncl	KD4-96_uncl	1	1
Bacteroidota	Bacteroidia	Sphingobacteriales	Lentimicrobiaceae	Lentimicrobiaceae_uncl	1	1
Verrucomicrobiota	Lentisphaeria	Lentisphaeria_uncl	Lentisphaeria_uncl	Lentisphaeria_uncl	1	1
Myxococcota	Myxococcia	Myxococcales	Myxococcaceae	P3OB-42	1	1
RCP2-54	RCP2-54_uncl	RCP2-54_uncl	RCP2-54_uncl	RCP2-54_uncl	1	1
Myxococcota	Polyangia	Polyangiales	Sandaracinaceae	Sandaracinaceae_uncl	1	1
Myxococcota	Polyangia	Polyangiales	Sandaracinaceae	Sandaracinus	1	1
Actinobacteriota	Acidimicrobiia	Microtrichales	Microtrichaceae	Sva0996_marine_group	1	1
Bacteroidota	Bacteroidia	Flavobacteriales	Flavobacteriaceae	Formosa	1
Bacteroidota	Bacteroidia	Flavobacteriales	Flavobacteriaceae	Winogradskyella	1
Firmicutes	Clostridia	Clostridiales	Clostridiaceae	Clostridium_sensu_stricto_1	1
Proteobacteria	Gammaproteobacteria	Oceanospirillales	Halomonadaceae	Halomonas	1
Planctomycetota	Pla4_lineage	Pla4_lineage_uncl	Pla4_lineage_uncl	Pla4_lineage_uncl	1
Acidobacteriota	Vicinamibacteria	Vicinamibacterales	Vicinamibacterales_uncl	Vicinamibacterales_uncl	1
Bacteroidota	Bacteroidia	Flavobacteriales	Flavobacteriaceae	Flavobacteriaceae_uncl		4
Verrucomicrobiota	Verrucomicrobiae	Arctic97B-4_marine_group	Arctic97B-4_marine_group_uncl	Arctic97B-4_marine_group_uncl		4
Bacteroidota	Bacteroidia	Flavobacteriales	NS7_marine_group	NS7_marine_group_uncl		4
Bacteroidota	Bacteroidia	Flavobacteriales	Cryomorphaceae	Cryomorphaceae_uncl		3
Proteobacteria	Gammaproteobacteria	Thiomicrospirales	Thioglobaceae	SUP05_cluster		3
Proteobacteria	Gammaproteobacteria	Cellvibrionales	Spongiibacteraceae	BD1-7_clade		3
Bacteroidota	Bacteroidia	Cytophagales	Cyclobacteriaceae	Cyclobacteriaceae_uncl		3
Planctomycetota	Phycisphaerae	MSBL9	SM23-30	SM23-30_uncl		3
Proteobacteria	Alphaproteobacteria	Kiloniellales	Kiloniellaceae	Kiloniellaceae_uncl		3
Proteobacteria	Alphaproteobacteria	Defluviicoccales	Defluviicoccales_uncl	Defluviicoccales_uncl		2
Cyanobacteria	Cyanobacteriia	Cyanobacteriia_uncl	Cyanobacteriia_uncl	Cyanobacteriia_uncl		2
Bacteroidota	Bacteroidia	Flavobacteriales	Crocinitomicaceae	Crocinitomix		2
Verrucomicrobiota	Verrucomicrobiae	Verrucomicrobiales	DEV007	DEV007_uncl		2
Bacteroidota	Bacteroidia	Flavobacteriales	Crocinitomicaceae	Fluviicola		2
Nitrospinota	Nitrospinia	Nitrospinales	Nitrospinaceae	Nitrospina		2
Proteobacteria	Gammaproteobacteria	Alteromonadales	Pseudoalteromonadaceae	Pseudoalteromonas		2
Bacteroidota	Bacteroidia	Flavobacteriales	Flavobacteriaceae	Ulvibacter		2
Planctomycetota	Planctomycetota_uncl	Planctomycetota_uncl	Planctomycetota_uncl	Planctomycetota_uncl		2
Proteobacteria	Gammaproteobacteria	Cellvibrionales	Cellvibrionaceae	Cellvibrionaceae_uncl		1
Bacteroidota	Bacteroidia	Cytophagales	Cyclobacteriaceae	Marinoscillum		1
Proteobacteria	Gammaproteobacteria	Oceanospirillales	Nitrincolaceae	Nitrincolaceae_uncl		1
Bacteroidota	Bacteroidia	Flavobacteriales	Flavobacteriaceae	NS4_marine_group		1
Bacteroidota	Bacteroidia	Flavobacteriales	Flavobacteriaceae	NS5_marine_group		1
Proteobacteria	Gammaproteobacteria	SAR86_clade	SAR86_clade_uncl	SAR86_clade_uncl		1
Bacteroidota	Bacteroidia	Flavobacteriales	Flavobacteriaceae	NS2b_marine_group		1
Bacteroidota	Bacteroidia	Bacteroidia_uncl	Bacteroidia_uncl	Bacteroidia_uncl		1
Myxococcota	Polyangia	Polyangiales	Eel-36e1D6	Eel-36e1D6_uncl		1
Crenarchaeota	Nitrososphaeria	Nitrosopumilales	Nitrosopumilaceae	Candidatus_Nitrosopelagicus		1
Dadabacteria	Dadabacteriia	Dadabacteriales	Dadabacteriales_uncl	Dadabacteriales_uncl		1
Proteobacteria	Gammaproteobacteria	Burkholderiales	Methylophilaceae	OM43_clade		1
Proteobacteria	Alphaproteobacteria	SAR11_clade	Clade_I	Clade_Ib		1
Actinobacteriota	Actinobacteria	Propionibacteriales	Propionibacteriaceae	Cutibacterium		1
Bdellovibrionota	Oligoflexia	Oligoflexales	Oligoflexales_uncl	Oligoflexales_uncl		1
Firmicutes	Bacilli	Staphylococcales	Staphylococcaceae	Staphylococcus		1
Acidobacteriota	Vicinamibacteria	Subgroup_9	Subgroup_9_uncl	Subgroup_9_uncl		1
Proteobacteria	Gammaproteobacteria	Thiohalorhabdales	Thiohalorhabdaceae	Thiohalorhabdaceae_uncl		1
Bacteroidota	Bacteroidia	Flavobacteriales	Cryomorphaceae	Vicingus		1
Chloroflexi	Anaerolineae	Anaerolineales	Anaerolineaceae	Anaerolineaceae_uncl		1
Proteobacteria	Gammaproteobacteria	Alteromonadales	Colwelliaceae	Colwelliaceae_uncl		1
Nanoarchaeota	Nanoarchaeia	Woesearchaeales	GW2011_GWC1_47_15	GW2011_GWC1_47_15_uncl		1
Proteobacteria	Gammaproteobacteria	HOC36	HOC36_uncl	HOC36_uncl		1
Proteobacteria	Gammaproteobacteria	Legionellales	Legionellaceae	Legionellaceae_uncl		1
Proteobacteria	Alphaproteobacteria	Rhodospirillales	Magnetospiraceae	Magnetospiraceae_uncl		1
Thermoplasmatota	Thermoplasmata	Thermoplasmata_or	Thermoplasmata_fa	Marine_Group_III		1
Actinobacteriota	Acidimicrobiia	Microtrichales	Microtrichaceae	Microtrichaceae_uncl		1
Proteobacteria	Gammaproteobacteria	Methylococcales	Methylomonadaceae	Milano-WF1B-03		1
Proteobacteria	Alphaproteobacteria	Kiloniellales	Kiloniellaceae	Pelagibius		1
SAR324_clade(Marine_group_B)	SAR324_clade(Marine_group_B)_uncl	SAR324_clade(Marine_group_B)_uncl	SAR324_clade(Marine_group_B)_uncl	SAR324_clade(Marine_group_B)_uncl		1
Nanoarchaeota	Nanoarchaeia	Woesearchaeales	SCGC_AAA011-D5	SCGC_AAA011-D5_uncl		1
Proteobacteria	Gammaproteobacteria	UBA10353_marine_group	UBA10353_marine_group_uncl	UBA10353_marine_group_uncl		1
Firmicutes	Clostridia	Oscillospirales	Oscillospiraceae	UCG-005		1
