# Supplementary material for: Sea ice presence is linked to higher carbon export and vertical microbial connectivity in the Eurasian Arctic Ocean
Source: Commun Biol. 2021 Nov 3;4:1255. doi: 10.1038/s42003-021-02776-w (PMC8566512; doi:10.1038/s42003-021-02776-w)
Supplement: Supplementary file 7 — Supplementary Data 5 [file 42003_2021_2776_MOESM7_ESM.xlsx]

## Sheet: Figure_1B
Trap_ID	date_start	date_end	duration	Year	Month	ice_distance	ice_concentration	POC	Season	POC_reg
Fevi3	25/02/2003	12/03/2003	15	2003	March	55.54491039	0	4.23	spring	6.08340772545691
Fevi7	28/02/2005	31/03/2005	31	2005	March	53.82033229	0.09375	7.61251	spring	6.24057120371383
Fevi10	28/02/2006	30/03/2006	30	2006	March	72.16734077	0	4.714695111	spring	4.75747693570176
Fevi13	28/02/2007	15/03/2007	15	2007	March	43.06674254	0.3375	2.489258667	spring	7.31640052753968
Fevi16	29/02/2008	31/03/2008	31	2008	March	53.7093216	0	5.080154839	spring	6.25082576482078
Fevi18	28/02/2009	31/03/2009	31	2009	March	51.19206005	0	9.347716129	spring	6.48793402962394
Fevi22	28/02/2011	15/03/2011	15	2011	March	65.53387104	0	3.495893333	spring	5.24789586612608
Fevi24	28/02/2012	31/03/2012	32	2012	March	82.53225388	0	5.70548129	spring	4.08131517493072
Fevi26	28/02/2013	31/03/2013	31	2013	March	44.32392802	0	2.133347097	spring	7.18161699727605
Fevi1	14/03/2001	29/03/2001	15	2001	March	40.12625793	0.35	9.13	spring	7.64161189606897
Fevi1	29/03/2001	14/04/2001	16	2001	April	25.36990693	4.425	8.89	spring	9.50536706820172
Fevi3	12/03/2003	27/03/2003	15	2003	March	53.92825554	0	3.12	spring	6.23061797112709
Fevi3	27/03/2003	11/04/2003	15	2003	April	25.46304361	6.48	6.79	spring	9.49228242400956
Fevi7	31/03/2005	15/04/2005	15	2005	April	67.29295674	0	4.816	spring	5.11312181610659
Fevi10	30/03/2006	14/04/2006	15	2006	April	65.53223181	0	2.761856	spring	5.24802309969968
Fevi13	15/03/2007	31/03/2007	16	2007	March	48.86687141	0	16.62336	spring	6.71493359479555
Fevi13	31/03/2007	15/04/2007	15	2007	April	36.31701575	0.813333333	17.76238933	spring	8.08449206768129
Fevi16	31/03/2008	15/04/2008	15	2008	April	32.62311465	0	23.48970667	spring	8.53846171797522
Fevi18	31/03/2009	15/04/2009	15	2009	April	20.36505412	2.693333333	22.67562667	spring	10.2356723625585
Fevi22	15/03/2011	31/03/2011	16	2011	March	34.09753045	2.541176471	7.801495652	spring	8.35428094326978
Fevi22	31/03/2011	15/04/2011	15	2011	April	15.70144813	7.253333333	9.316010667	spring	10.9665984396419
Fevi24	31/03/2012	15/04/2012	15	2012	April	67.937134	0	7.794261333	spring	5.06463812557395
Fevi26	31/03/2013	15/04/2013	15	2013	April	26.14023989	2.725	7.336021333	spring	9.39768409087787
Fevi1	14/04/2001	29/04/2001	15	2001	April	42.14446277	0.4	4.82	spring	7.41688452476405
Fevi1	29/04/2001	14/05/2001	15	2001	May	48.97451382	0	5.49	spring	6.70425163764999
Fevi3	11/04/2003	26/04/2003	15	2003	April	15.31283515	9.625	7.52	spring	11.029811858775
Fevi3	26/04/2003	11/05/2003	15	2003	May	11.44547323	9.775	15.26	spring	11.679094843069
Fevi7	15/04/2005	30/04/2005	15	2005	April	37.34866465	0	3.616666667	spring	7.96207359577237
Fevi7	30/04/2005	15/05/2005	15	2005	May	66.83958016	0	3.051	spring	5.14752300659729
Fevi10	14/04/2006	29/04/2006	15	2006	April	65.61229346	0	6.518528	spring	5.24181248582073
Fevi10	29/04/2006	14/05/2006	15	2006	May	42.45090639	1.8	13.48408889	spring	7.38334478816397
Fevi13	15/04/2007	30/04/2007	15	2007	April	15.64488937	7.5125	33.3389824	spring	10.9757759490341
Fevi13	30/04/2007	10/05/2007	10	2007	May	22.76046762	5.127272727	50.3049216	spring	9.87938718476568
Fevi16	15/04/2008	30/04/2008	15	2008	April	1.572803557	27.275	11.03770249	spring	13.5152453462484
Fevi16	30/04/2008	10/05/2008	10	2008	May	0	42.32727273	14.49536	spring	13.8333212954498
Fevi18	15/04/2009	30/04/2009	15	2009	April	0	30.2625	20.2624	spring	13.8333212954498
Fevi18	30/04/2009	15/05/2009	15	2009	May	22.91467992	5.7	12.123904	spring	9.8568797914521
Fevi22	15/04/2011	30/04/2011	15	2011	April	51.66478496	0	8.154794667	spring	6.44273085484389
Fevi22	30/04/2011	10/05/2011	10	2011	May	40.78728312	0	10.023808	spring	7.56726666675163
Fevi24	15/04/2012	30/04/2012	15	2012	April	45.89594501	0	17.993728	spring	7.01656838503913
Fevi24	30/04/2012	10/05/2012	10	2012	May	36.39877752	0	24.19136	spring	8.07472167947092
Fevi26	15/04/2013	30/04/2013	15	2013	April	26.49263124	1.675	20.56436622	spring	9.34883165986403
Fevi26	30/04/2013	10/05/2013	10	2013	May	32.85574294	0	18.65557333	spring	8.50913478678474
Fevi1	14/05/2001	29/05/2001	15	2001	May	86.3377136	0	3.42	spring	3.85795064432414
Fevi3	11/05/2003	26/05/2003	15	2003	May	16.73400554	7.375	7.25	spring	10.8003928849553
Fevi7	15/05/2005	31/05/2005	16	2005	May	70.53718944	0	2.193	spring	4.87357418667086
Fevi10	14/05/2006	29/05/2006	15	2006	May	77.00129088	0	5.586773333	spring	4.42921703032141
Fevi13	10/05/2007	20/05/2007	10	2007	May	42.3844301	0	7.06272	spring	7.39060760006523
Fevi13	20/05/2007	06/06/2007	17	2007	May	16.91171384	7.211111111	2.360707879	spring	10.7720432144119
Fevi16	10/05/2008	20/05/2008	10	2008	May	1.64928443	30.65454545	7.026304	spring	13.4999660791205
Fevi16	20/05/2008	31/05/2008	11	2008	May	0.771792571	36.41666667	10.06778182	spring	13.6763131943879
Fevi18	15/05/2009	31/05/2009	16	2009	May	11.43525182	11.52941176	4.6488725	spring	11.6808605726
Fevi22	10/05/2011	20/05/2011	10	2011	May	31.51463415	0.727272727	9.905792	spring	8.67959971372866
Fevi22	20/05/2011	31/05/2011	11	2011	May	57.43525418	0	5.79904	spring	5.91568105116738
Fevi24	10/05/2012	20/05/2012	10	2012	May	67.27095088	0	7.528576	spring	5.11478624988254
Fevi24	20/05/2012	31/05/2012	11	2012	May	64.67760963	0	4.36790303	spring	5.31477888029344
Fevi26	10/05/2013	20/05/2013	10	2013	May	23.31781774	0	2.692181333	spring	9.79828348051959

## Sheet: Figure_3A
PC1	PC2	StationID	StationName	Type	Region	Fraction
-3.19287322802832	1.13203814696637	PS99/051-1	EG1	SRF	EGC	FL
-1.42750976387063	-2.16968207680933	PS99/051-1	EG1	EPI	EGC	PA
-2.6018354232491	4.83855284988287	PS99/051-1	EG1	EPI	EGC	FL
0.0208649247139229	-2.60484767796248	PS99/051-1	EG1	MESO	EGC	PA
6.71095248351913	-1.17755673190255	PS99/048-1	EG4	BATHY	EGC	FL
-0.242608686547973	-1.96059514517341	PS99/048-1	EG4	MESO	EGC	PA
3.22638140461054	8.949046271547	PS99/048-1	EG4	MESO	EGC	FL
-2.64372591871724	-0.923369027408726	PS99/048-11	EG4	SRF	EGC	PA
-2.88232879414616	0.866796095254514	PS99/048-11	EG4	SRF	EGC	FL
-1.6557027432545	-1.62325245531496	PS99/048-11	EG4	EPI	EGC	PA
-2.70780183306515	6.58661995738556	PS99/048-11	EG4	EPI	EGC	FL
-3.08363537922317	-1.46264380599303	PS99/066-05	HG1	SRF	WSC	PA
-3.33843455421492	-0.125017372804658	PS99/066-05	HG1	SRF	WSC	FL
-3.37947088704919	0.212466920457916	PS99/066-05	HG1	EPI	WSC	PA
-3.76108399016651	4.21114079113426	PS99/066-05	HG1	EPI	WSC	FL
-0.59297131803795	8.64489550896512	PS99/066-05	HG1	MESO	WSC	FL
3.7670255437134	-3.91755953208638	PS99/066-05	HG1	BATHY	WSC	PA
6.54074494509711	0.830043535269142	PS99/066-05	HG1	BATHY	WSC	FL
1.52225762189507	-5.23283493896795	PS99/042-01	HG4	BATHY	WSC	PA
6.92157835928787	-1.0666392056744	PS99/042-01	HG4	BATHY	WSC	FL
-2.22582711261969	-2.0020615114862	PS99/042-11	HG4	EPI	WSC	PA
-3.82282987122986	3.23387225596939	PS99/042-11	HG4	EPI	WSC	FL
-2.65045914526912	-2.11233769596008	PS99/042-11	HG4	SRF	WSC	PA
-3.37715617146259	-0.326048063270986	PS99/042-11	HG4	SRF	WSC	FL
-2.63289748178666	-2.36133882815327	PS99/059-2	HG9	SRF	WSC	PA
-3.16267950052884	-0.845462680379729	PS99/059-2	HG9	SRF	WSC	FL
-0.000660553052757491	-2.41934356473077	PS99/059-2	HG9	MESO	WSC	PA
3.64493879056374	6.72286404937503	PS99/059-2	HG9	MESO	WSC	FL
1.14746695815098	-4.60806835645555	PS99/059-2	HG9	BATHY	WSC	PA
-2.86996930297213	-1.50266935395756	PS99/059-2	HG9	EPI	WSC	PA
-4.28995622475978	2.98346865177047	PS99/059-2	HG9	EPI	WSC	FL
-2.78678820934318	-2.11564711785952	PS99/055-1	N4	SRF	EGC	PA
-3.49203696252812	-0.689807122933759	PS99/055-1	N4	SRF	EGC	FL
-2.51195686823866	-1.94216892194575	PS99/055-1	N4	EPI	EGC	PA
-4.35704331351931	3.87984125281612	PS99/055-1	N4	EPI	EGC	FL
4.60381367958539	7.20677029506363	PS99/055-7	N4	MESO	EGC	FL
-4.44269312070746	3.84230246469345	PS99/053-2	N5	EPI	EGC	FL
-2.17967924736441	-2.61146751593526	PS99/053-2	N5	SRF	EGC	PA
-2.77908001590523	-1.69834776632102	PS99/053-2	N5	SRF	EGC	FL
-0.127511219036634	-2.23763847069817	PS99/053-2	N5	MESO	EGC	PA
3.20557776345886	7.82152465233219	PS99/053-2	N5	MESO	EGC	FL
2.44835106555279	-5.47779014588397	PS99/053-2	N5	BATHY	EGC	PA
7.23657456481606	-1.1685014262704	PS99/053-2	N5	BATHY	EGC	FL
0.426051655705147	-1.92704449333483	PS99/041-1	S3	MESO	WSC	PA
4.21449245412116	8.55998682700963	PS99/041-1	S3	MESO	WSC	FL
7.34507251347672	-1.00528324955071	PS99/041-1	S3	BATHY	WSC	FL
-2.72331018460874	-1.70800342665222	PS99/041-5	S3	SRF	WSC	PA
-3.33815378514606	-0.0542275252291059	PS99/041-5	S3	SRF	WSC	FL
-1.54986750667245	-2.5525190961772	PS99/051-1	EG1	SRF	EGC	PA
2.61204544883087	-5.62879264101112	PS99/048-1	EG4	BATHY	EGC	PA
0.257944292890893	-2.36812716298039	PS99/055-7	N4	MESO	EGC	PA
7.23787707591491	-1.96772205069715	PS99/055-7	N4	BATHY	EGC	FL
2.00724261618349	-5.8080514414576	PS99/055-7	N4	BATHY	EGC	PA
-2.12613481940861	-2.53229999249716	PS99/053-2	N5	EPI	EGC	PA
2.66401071457467	-4.93296116932233	PS99/041-1	S3	BATHY	WSC	PA
-4.49922362297881	4.60642949454937	PS99/056-1	HG2	EPI	WSC	FL
5.12126921231268	-4.12558476947573	PS99/056-1	HG2	BATHY	WSC	PA
6.84619445295489	-0.13220885419286	PS99/056-1	HG2	BATHY	WSC	FL
-3.38738910862394	-1.31665791712584	PS99/056-1	HG2	SRF	WSC	PA
-4.28066974617315	0.580251917537174	PS99/056-1	HG2	SRF	WSC	FL
-3.52362974692305	-0.58600769083892	PS99/056-1	HG2	EPI	WSC	PA
6.90404136431126	7.42031409079875	PS99/056-1	HG2	MESO	WSC	FL
-1.21115481756087	-1.53860918107334	PS99/066-05	HG1	MESO	WSC	PA
5.85948230768238	-1.3071059898786	PS99/059-2	HG9	BATHY	WSC	FL
3.36648796406685	2.7446771350571	PS99/051-1	EG1	MESO	EGC	FL

## Sheet: Figure_3B
Distance	Fraction1	Type1	Region1	Fraction2	Type2	Region2	group
143.431089399304	FL	EPI	EGC	PA	EPI	EGC	EPI.EGC
162.522722651131	FL	EPI	EGC	PA	EPI	EGC	EPI.EGC
151.838024629735	FL	EPI	EGC	PA	EPI	EGC	EPI.EGC
153.576276659991	FL	EPI	EGC	PA	EPI	EGC	EPI.EGC
180.91633423468	FL	MESO	EGC	PA	MESO	EGC	MESO.EGC
183.322070972773	FL	MESO	EGC	PA	MESO	EGC	MESO.EGC
172.095782584296	FL	MESO	EGC	PA	MESO	EGC	MESO.EGC
135.847931439073	FL	MESO	EGC	PA	MESO	EGC	MESO.EGC
171.58377357666	FL	MESO	EGC	PA	MESO	EGC	MESO.EGC
174.695174408662	FL	MESO	EGC	PA	MESO	EGC	MESO.EGC
162.792387587668	FL	MESO	EGC	PA	MESO	EGC	MESO.EGC
157.345729332695	FL	MESO	EGC	PA	MESO	EGC	MESO.EGC
90.7131650392229	FL	SRF	EGC	PA	SRF	EGC	SRF.EGC
109.16620944348	FL	SRF	EGC	PA	SRF	EGC	SRF.EGC
99.2803657304044	FL	SRF	EGC	PA	SRF	EGC	SRF.EGC
154.205505058834	FL	EPI	EGC	PA	EPI	EGC	EPI.EGC
143.717935083484	FL	EPI	EGC	PA	EPI	EGC	EPI.EGC
148.239907699094	FL	EPI	EGC	PA	EPI	EGC	EPI.EGC
75.9199778216194	FL	SRF	WSC	PA	SRF	WSC	SRF.WSC
103.029400932543	FL	SRF	WSC	PA	SRF	WSC	SRF.WSC
106.210611015133	FL	SRF	WSC	PA	SRF	WSC	SRF.WSC
86.627924571421	FL	SRF	WSC	PA	SRF	WSC	SRF.WSC
101.384507579445	FL	SRF	WSC	PA	SRF	WSC	SRF.WSC
119.488929592387	FL	EPI	WSC	PA	EPI	WSC	EPI.WSC
123.644551218866	FL	EPI	WSC	PA	EPI	WSC	EPI.WSC
113.904687780273	FL	EPI	WSC	PA	EPI	WSC	EPI.WSC
125.108158728531	FL	EPI	WSC	PA	EPI	WSC	EPI.WSC
157.141083075337	FL	BATHY	WSC	PA	BATHY	WSC	BATHY.WSC
162.783253637198	FL	BATHY	WSC	PA	BATHY	WSC	BATHY.WSC
163.039498313088	FL	BATHY	WSC	PA	BATHY	WSC	BATHY.WSC
153.407018867737	FL	BATHY	WSC	PA	BATHY	WSC	BATHY.WSC
154.623967628635	FL	BATHY	WSC	PA	BATHY	WSC	BATHY.WSC
175.392731793447	FL	BATHY	WSC	PA	BATHY	WSC	BATHY.WSC
179.248135210144	FL	BATHY	WSC	PA	BATHY	WSC	BATHY.WSC
179.098821411555	FL	BATHY	WSC	PA	BATHY	WSC	BATHY.WSC
169.178653730829	FL	BATHY	WSC	PA	BATHY	WSC	BATHY.WSC
131.84614790775	FL	EPI	WSC	PA	EPI	WSC	EPI.WSC
130.475019918677	FL	EPI	WSC	PA	EPI	WSC	EPI.WSC
144.361472118684	FL	EPI	WSC	PA	EPI	WSC	EPI.WSC
80.2741456491131	FL	SRF	WSC	PA	SRF	WSC	SRF.WSC
80.5543178778016	FL	SRF	WSC	PA	SRF	WSC	SRF.WSC
99.4890178946326	FL	SRF	WSC	PA	SRF	WSC	SRF.WSC
104.388375266364	FL	SRF	WSC	PA	SRF	WSC	SRF.WSC
82.0408584903928	FL	SRF	WSC	PA	SRF	WSC	SRF.WSC
112.816513616264	FL	SRF	WSC	PA	SRF	WSC	SRF.WSC
109.071854243038	FL	SRF	WSC	PA	SRF	WSC	SRF.WSC
165.448549501231	FL	MESO	WSC	PA	MESO	WSC	MESO.WSC
181.644969785526	FL	MESO	WSC	PA	MESO	WSC	MESO.WSC
202.876313499688	FL	MESO	WSC	PA	MESO	WSC	MESO.WSC
175.547305879943	FL	BATHY	WSC	PA	BATHY	WSC	BATHY.WSC
175.316686918776	FL	BATHY	WSC	PA	BATHY	WSC	BATHY.WSC
153.246194943046	FL	BATHY	WSC	PA	BATHY	WSC	BATHY.WSC
117.579177994241	FL	EPI	WSC	PA	EPI	WSC	EPI.WSC
134.350777085389	FL	EPI	WSC	PA	EPI	WSC	EPI.WSC
75.6599560831086	FL	SRF	EGC	PA	SRF	EGC	SRF.EGC
67.8496264362738	FL	SRF	EGC	PA	SRF	EGC	SRF.EGC
132.01375155009	FL	EPI	EGC	PA	EPI	EGC	EPI.EGC
137.533567107075	FL	EPI	EGC	PA	EPI	EGC	EPI.EGC
64.5863289616082	FL	SRF	EGC	PA	SRF	EGC	SRF.EGC
164.664450616655	FL	MESO	EGC	PA	MESO	EGC	MESO.EGC
159.439291168362	FL	MESO	EGC	PA	MESO	EGC	MESO.EGC
172.443374577365	FL	BATHY	EGC	PA	BATHY	EGC	BATHY.EGC
169.811884861205	FL	BATHY	EGC	PA	BATHY	EGC	BATHY.EGC
172.430653008956	FL	MESO	WSC	PA	MESO	WSC	MESO.WSC
197.774329269054	FL	MESO	WSC	PA	MESO	WSC	MESO.WSC
81.8577313347686	FL	SRF	WSC	PA	SRF	WSC	SRF.WSC
109.023240144692	FL	SRF	WSC	PA	SRF	WSC	SRF.WSC
173.250526265568	FL	BATHY	EGC	PA	BATHY	EGC	BATHY.EGC
165.296668527622	FL	MESO	EGC	PA	MESO	EGC	MESO.EGC
171.686019895062	FL	BATHY	WSC	PA	BATHY	WSC	BATHY.WSC
160.629384422417	FL	BATHY	WSC	PA	BATHY	WSC	BATHY.WSC
154.645493870139	FL	BATHY	WSC	PA	BATHY	WSC	BATHY.WSC
164.396761271345	FL	BATHY	WSC	PA	BATHY	WSC	BATHY.WSC
83.9216342959317	FL	SRF	WSC	PA	SRF	WSC	SRF.WSC

## Sheet: Figure_4
Region	StationName	Type	Fraction	SampleID	Var2	value
EGC	EG1	EPI	PA	X11	BATHY	9e-04
EGC	EG1	MESO	PA	X13	BATHY	0.00164
EGC	EG4	MESO	PA	X16	BATHY	0.0011
EGC	EG4	SRF	PA	X18	BATHY	0.00116
EGC	EG4	EPI	PA	X20	BATHY	0.0013
WSC	HG1	SRF	PA	X23	BATHY	5e-04
WSC	HG1	EPI	PA	X25	BATHY	0.00058
WSC	HG1	BATHY	PA	X28	BATHY	0.31592
WSC	HG4	BATHY	PA	X30	BATHY	0.01604
WSC	HG4	EPI	PA	X32	BATHY	0.00044
WSC	HG4	SRF	PA	X34	BATHY	0.00014
WSC	HG9	SRF	PA	X37	BATHY	0.00044
WSC	HG9	MESO	PA	X39	BATHY	0.00102
WSC	HG9	BATHY	PA	X41	BATHY	0.00244
WSC	HG9	EPI	PA	X42	BATHY	0.00032
EGC	N4	SRF	PA	X44	BATHY	0.00016
EGC	N4	EPI	PA	X46	BATHY	0.00026
EGC	N5	SRF	PA	X54	BATHY	8e-05
EGC	N5	MESO	PA	X56	BATHY	0.0016
EGC	N5	BATHY	PA	X58	BATHY	0.02022
WSC	S3	MESO	PA	X61	BATHY	8e-04
WSC	S3	SRF	PA	X64	BATHY	0.00016
EGC	EG1	SRF	PA	X9	BATHY	0.00024
EGC	EG4	BATHY	PA	X14	BATHY	0.01916
EGC	N4	MESO	PA	X48	BATHY	0.00532
EGC	N4	BATHY	PA	X51	BATHY	0.02708
EGC	N5	EPI	PA	X52	BATHY	0.00048
WSC	S3	BATHY	PA	X60	BATHY	0.02346
WSC	HG2	BATHY	PA	X2	BATHY	0.24384
WSC	HG2	SRF	PA	X4	BATHY	2e-04
WSC	HG2	EPI	PA	X6	BATHY	0.00034
WSC	HG1	MESO	PA	X22	BATHY	0.00098
EGC	EG1	EPI	PA	X11	EPI	0.00268
EGC	EG1	MESO	PA	X13	EPI	0.00144
EGC	EG4	MESO	PA	X16	EPI	0.00252
EGC	EG4	SRF	PA	X18	EPI	0.00842
EGC	EG4	EPI	PA	X20	EPI	0.00572
WSC	HG1	SRF	PA	X23	EPI	0.00478
WSC	HG1	EPI	PA	X25	EPI	0.1842
WSC	HG1	BATHY	PA	X28	EPI	0.0021
WSC	HG4	BATHY	PA	X30	EPI	0.00148
WSC	HG4	EPI	PA	X32	EPI	0.00718
WSC	HG4	SRF	PA	X34	EPI	0.00276
WSC	HG9	SRF	PA	X37	EPI	0.00176
WSC	HG9	MESO	PA	X39	EPI	0.00326
WSC	HG9	BATHY	PA	X41	EPI	0.0017
WSC	HG9	EPI	PA	X42	EPI	0.02572
EGC	N4	SRF	PA	X44	EPI	0.00198
EGC	N4	EPI	PA	X46	EPI	0.00478
EGC	N5	SRF	PA	X54	EPI	0.00144
EGC	N5	MESO	PA	X56	EPI	0.00126
EGC	N5	BATHY	PA	X58	EPI	0.00154
WSC	S3	MESO	PA	X61	EPI	0.00232
WSC	S3	SRF	PA	X64	EPI	0.00296
EGC	EG1	SRF	PA	X9	EPI	0.00224
EGC	EG4	BATHY	PA	X14	EPI	0.00168
EGC	N4	MESO	PA	X48	EPI	0.00228
EGC	N4	BATHY	PA	X51	EPI	0.0014
EGC	N5	EPI	PA	X52	EPI	0.00534
WSC	S3	BATHY	PA	X60	EPI	8e-04
WSC	HG2	BATHY	PA	X2	EPI	0.0025
WSC	HG2	SRF	PA	X4	EPI	0.00386
WSC	HG2	EPI	PA	X6	EPI	0.00744
WSC	HG1	MESO	PA	X22	EPI	0.00556
EGC	EG1	EPI	PA	X11	MESO	0.00138
EGC	EG1	MESO	PA	X13	MESO	0.0022
EGC	EG4	MESO	PA	X16	MESO	0.00912
EGC	EG4	SRF	PA	X18	MESO	0.00222
EGC	EG4	EPI	PA	X20	MESO	0.00658
WSC	HG1	SRF	PA	X23	MESO	0.00056
WSC	HG1	EPI	PA	X25	MESO	0.00136
WSC	HG1	BATHY	PA	X28	MESO	0.00554
WSC	HG4	BATHY	PA	X30	MESO	0.0026
WSC	HG4	EPI	PA	X32	MESO	0.00068
WSC	HG4	SRF	PA	X34	MESO	0.00018
WSC	HG9	SRF	PA	X37	MESO	2e-04
WSC	HG9	MESO	PA	X39	MESO	0.00196
WSC	HG9	BATHY	PA	X41	MESO	0.00084
WSC	HG9	EPI	PA	X42	MESO	0.00076
EGC	N4	SRF	PA	X44	MESO	0.00028
EGC	N4	EPI	PA	X46	MESO	0.00066
EGC	N5	SRF	PA	X54	MESO	0.00022
EGC	N5	MESO	PA	X56	MESO	0.00664
EGC	N5	BATHY	PA	X58	MESO	0.00446
WSC	S3	MESO	PA	X61	MESO	0.00392
WSC	S3	SRF	PA	X64	MESO	0.00038
EGC	EG1	SRF	PA	X9	MESO	0.00042
EGC	EG4	BATHY	PA	X14	MESO	0.00206
EGC	N4	MESO	PA	X48	MESO	0.02004
EGC	N4	BATHY	PA	X51	MESO	0.00164
EGC	N5	EPI	PA	X52	MESO	0.00094
WSC	S3	BATHY	PA	X60	MESO	0.0024
WSC	HG2	BATHY	PA	X2	MESO	0.00452
WSC	HG2	SRF	PA	X4	MESO	5e-04
WSC	HG2	EPI	PA	X6	MESO	0.00082
WSC	HG1	MESO	PA	X22	MESO	0.00462
EGC	EG1	EPI	PA	X11	SRF	0.3692
EGC	EG1	MESO	PA	X13	SRF	0.03888
EGC	EG4	MESO	PA	X16	SRF	0.26896
EGC	EG4	SRF	PA	X18	SRF	0.97244
EGC	EG4	EPI	PA	X20	SRF	0.62628
WSC	HG1	SRF	PA	X23	SRF	0.76696
WSC	HG1	EPI	PA	X25	SRF	0.09462
WSC	HG1	BATHY	PA	X28	SRF	0.08024
WSC	HG4	BATHY	PA	X30	SRF	0.0885
WSC	HG4	EPI	PA	X32	SRF	0.73032
WSC	HG4	SRF	PA	X34	SRF	0.99454
WSC	HG9	SRF	PA	X37	SRF	0.99258
WSC	HG9	MESO	PA	X39	SRF	0.09302
WSC	HG9	BATHY	PA	X41	SRF	0.08504
WSC	HG9	EPI	PA	X42	SRF	0.93866
EGC	N4	SRF	PA	X44	SRF	0.9915
EGC	N4	EPI	PA	X46	SRF	0.87318
EGC	N5	SRF	PA	X54	SRF	0.99274
EGC	N5	MESO	PA	X56	SRF	0.3098
EGC	N5	BATHY	PA	X58	SRF	0.19054
WSC	S3	MESO	PA	X61	SRF	0.01514
WSC	S3	SRF	PA	X64	SRF	0.67228
EGC	EG1	SRF	PA	X9	SRF	0.47774
EGC	EG4	BATHY	PA	X14	SRF	0.01726
EGC	N4	MESO	PA	X48	SRF	0.3137
EGC	N4	BATHY	PA	X51	SRF	0.3178
EGC	N5	EPI	PA	X52	SRF	0.8509
WSC	S3	BATHY	PA	X60	SRF	0.00228
WSC	HG2	BATHY	PA	X2	SRF	0.16456
WSC	HG2	SRF	PA	X4	SRF	0.99126
WSC	HG2	EPI	PA	X6	SRF	0.89396
WSC	HG1	MESO	PA	X22	SRF	0.1089
EGC	EG1	EPI	PA	X11	Unknown	0.62584
EGC	EG1	MESO	PA	X13	Unknown	0.95584
EGC	EG4	MESO	PA	X16	Unknown	0.7183
EGC	EG4	SRF	PA	X18	Unknown	0.01576
EGC	EG4	EPI	PA	X20	Unknown	0.36012
WSC	HG1	SRF	PA	X23	Unknown	0.2272
WSC	HG1	EPI	PA	X25	Unknown	0.71924
WSC	HG1	BATHY	PA	X28	Unknown	0.5962
WSC	HG4	BATHY	PA	X30	Unknown	0.89138
WSC	HG4	EPI	PA	X32	Unknown	0.26138
WSC	HG4	SRF	PA	X34	Unknown	0.00238
WSC	HG9	SRF	PA	X37	Unknown	0.00502
WSC	HG9	MESO	PA	X39	Unknown	0.90074
WSC	HG9	BATHY	PA	X41	Unknown	0.90998
WSC	HG9	EPI	PA	X42	Unknown	0.03454
EGC	N4	SRF	PA	X44	Unknown	0.00608
EGC	N4	EPI	PA	X46	Unknown	0.12112
EGC	N5	SRF	PA	X54	Unknown	0.00552
EGC	N5	MESO	PA	X56	Unknown	0.6807
EGC	N5	BATHY	PA	X58	Unknown	0.78324
WSC	S3	MESO	PA	X61	Unknown	0.97782
WSC	S3	SRF	PA	X64	Unknown	0.32422
EGC	EG1	SRF	PA	X9	Unknown	0.51936
EGC	EG4	BATHY	PA	X14	Unknown	0.95984
EGC	N4	MESO	PA	X48	Unknown	0.65866
EGC	N4	BATHY	PA	X51	Unknown	0.65208
EGC	N5	EPI	PA	X52	Unknown	0.14234
WSC	S3	BATHY	PA	X60	Unknown	0.97106
WSC	HG2	BATHY	PA	X2	Unknown	0.58458
WSC	HG2	SRF	PA	X4	Unknown	0.00418
WSC	HG2	EPI	PA	X6	Unknown	0.09744
WSC	HG1	MESO	PA	X22	Unknown	0.87994
EGC	EG1	SRF	FL	X10	BATHY	0.00068
EGC	EG1	EPI	FL	X12	BATHY	0.00148
EGC	EG4	BATHY	FL	X15	BATHY	0.99464
EGC	EG4	MESO	FL	X17	BATHY	0.00242
EGC	EG4	SRF	FL	X19	BATHY	0.00062
EGC	EG4	EPI	FL	X21	BATHY	0.00144
WSC	HG1	SRF	FL	X24	BATHY	0.00022
WSC	HG1	EPI	FL	X26	BATHY	0.00074
WSC	HG1	MESO	FL	X27	BATHY	0.00104
WSC	HG1	BATHY	FL	X29	BATHY	0.96532
WSC	HG4	BATHY	FL	X31	BATHY	0.98326
WSC	HG4	EPI	FL	X33	BATHY	4e-04
WSC	HG4	SRF	FL	X35	BATHY	0.00022
WSC	HG9	SRF	FL	X38	BATHY	8e-05
WSC	HG9	MESO	FL	X40	BATHY	0.00392
WSC	HG9	EPI	FL	X43	BATHY	0.00022
EGC	N4	SRF	FL	X45	BATHY	4e-05
EGC	N4	EPI	FL	X47	BATHY	0.00022
EGC	N4	MESO	FL	X49	BATHY	0.0477
EGC	N5	EPI	FL	X53	BATHY	0.00032
EGC	N5	SRF	FL	X55	BATHY	2e-05
EGC	N5	MESO	FL	X57	BATHY	0.00276
EGC	N5	BATHY	FL	X59	BATHY	0.9935
WSC	S3	MESO	FL	X62	BATHY	0.00448
WSC	S3	BATHY	FL	X63	BATHY	0.99476
WSC	S3	SRF	FL	X65	BATHY	4e-05
EGC	N4	BATHY	FL	X50	BATHY	0.99456
WSC	HG2	EPI	FL	X1	BATHY	0.00026
WSC	HG2	BATHY	FL	X3	BATHY	0.98748
WSC	HG2	SRF	FL	X5	BATHY	0.00028
WSC	HG2	MESO	FL	X7	BATHY	0.25806
WSC	HG9	BATHY	FL	X36	BATHY	0.99372
EGC	EG1	MESO	FL	X8	BATHY	0.01922
EGC	EG1	SRF	FL	X10	EPI	0.0195
EGC	EG1	EPI	FL	X12	EPI	0.71434
EGC	EG4	BATHY	FL	X15	EPI	0.00054
EGC	EG4	MESO	FL	X17	EPI	0.00482
EGC	EG4	SRF	FL	X19	EPI	0.09168
EGC	EG4	EPI	FL	X21	EPI	0.76594
WSC	HG1	SRF	FL	X24	EPI	0.1719
WSC	HG1	EPI	FL	X26	EPI	0.99464
WSC	HG1	MESO	FL	X27	EPI	0.3943
WSC	HG1	BATHY	FL	X29	EPI	0.0017
WSC	HG4	BATHY	FL	X31	EPI	0.00206
WSC	HG4	EPI	FL	X33	EPI	0.98104
WSC	HG4	SRF	FL	X35	EPI	0.0081
WSC	HG9	SRF	FL	X38	EPI	0.00166
WSC	HG9	MESO	FL	X40	EPI	0.00192
WSC	HG9	EPI	FL	X43	EPI	0.92062
EGC	N4	SRF	FL	X45	EPI	0.0023
EGC	N4	EPI	FL	X47	EPI	0.9291
EGC	N4	MESO	FL	X49	EPI	0.0025
EGC	N5	EPI	FL	X53	EPI	0.97276
EGC	N5	SRF	FL	X55	EPI	0.0016
EGC	N5	MESO	FL	X57	EPI	0.00424
EGC	N5	BATHY	FL	X59	EPI	0.00068
WSC	S3	MESO	FL	X62	EPI	0.00112
WSC	S3	BATHY	FL	X63	EPI	0.00064
WSC	S3	SRF	FL	X65	EPI	0.27506
EGC	N4	BATHY	FL	X50	EPI	0.00064
WSC	HG2	EPI	FL	X1	EPI	0.98752
WSC	HG2	BATHY	FL	X3	EPI	0.00106
WSC	HG2	SRF	FL	X5	EPI	0.02622
WSC	HG2	MESO	FL	X7	EPI	0.00076
WSC	HG9	BATHY	FL	X36	EPI	0.00052
EGC	EG1	MESO	FL	X8	EPI	0.00024
EGC	EG1	SRF	FL	X10	MESO	0.00462
EGC	EG1	EPI	FL	X12	MESO	0.08822
EGC	EG4	BATHY	FL	X15	MESO	0.00286
EGC	EG4	MESO	FL	X17	MESO	0.9839
EGC	EG4	SRF	FL	X19	MESO	0.00406
EGC	EG4	EPI	FL	X21	MESO	0.13124
WSC	HG1	SRF	FL	X24	MESO	0.00056
WSC	HG1	EPI	FL	X26	MESO	0.00214
WSC	HG1	MESO	FL	X27	MESO	0.5988
WSC	HG1	BATHY	FL	X29	MESO	0.02908
WSC	HG4	BATHY	FL	X31	MESO	0.00508
WSC	HG4	EPI	FL	X33	MESO	0.0017
WSC	HG4	SRF	FL	X35	MESO	0.00062
WSC	HG9	SRF	FL	X38	MESO	0.00014
WSC	HG9	MESO	FL	X40	MESO	0.99138
WSC	HG9	EPI	FL	X43	MESO	7e-04
EGC	N4	SRF	FL	X45	MESO	2e-04
EGC	N4	EPI	FL	X47	MESO	0.00088
EGC	N4	MESO	FL	X49	MESO	0.94034
EGC	N5	EPI	FL	X53	MESO	0.00118
EGC	N5	SRF	FL	X55	MESO	0.00014
EGC	N5	MESO	FL	X57	MESO	0.98762
EGC	N5	BATHY	FL	X59	MESO	0.0031
WSC	S3	MESO	FL	X62	MESO	0.99248
WSC	S3	BATHY	FL	X63	MESO	0.00272
WSC	S3	SRF	FL	X65	MESO	0.00028
EGC	N4	BATHY	FL	X50	MESO	0.00194
WSC	HG2	EPI	FL	X1	MESO	0.00104
WSC	HG2	BATHY	FL	X3	MESO	0.00938
WSC	HG2	SRF	FL	X5	MESO	0.00042
WSC	HG2	MESO	FL	X7	MESO	0.73894
WSC	HG9	BATHY	FL	X36	MESO	0.00356
EGC	EG1	MESO	FL	X8	MESO	0.97794
EGC	EG1	SRF	FL	X10	SRF	0.97442
EGC	EG1	EPI	FL	X12	SRF	0.19448
EGC	EG4	BATHY	FL	X15	SRF	0.00112
EGC	EG4	MESO	FL	X17	SRF	0.00774
EGC	EG4	SRF	FL	X19	SRF	0.90276
EGC	EG4	EPI	FL	X21	SRF	0.10032
WSC	HG1	SRF	FL	X24	SRF	0.82694
WSC	HG1	EPI	FL	X26	SRF	0.00148
WSC	HG1	MESO	FL	X27	SRF	0.00328
WSC	HG1	BATHY	FL	X29	SRF	0.00288
WSC	HG4	BATHY	FL	X31	SRF	0.00834
WSC	HG4	EPI	FL	X33	SRF	0.01636
WSC	HG4	SRF	FL	X35	SRF	0.9908
WSC	HG9	SRF	FL	X38	SRF	0.99796
WSC	HG9	MESO	FL	X40	SRF	0.0017
WSC	HG9	EPI	FL	X43	SRF	0.07802
EGC	N4	SRF	FL	X45	SRF	0.99736
EGC	N4	EPI	FL	X47	SRF	0.0695
EGC	N4	MESO	FL	X49	SRF	0.00778
EGC	N5	EPI	FL	X53	SRF	0.02538
EGC	N5	SRF	FL	X55	SRF	0.99816
EGC	N5	MESO	FL	X57	SRF	0.00434
EGC	N5	BATHY	FL	X59	SRF	0.00158
WSC	S3	MESO	FL	X62	SRF	0.00088
WSC	S3	BATHY	FL	X63	SRF	0.00078
WSC	S3	SRF	FL	X65	SRF	0.72422
EGC	N4	BATHY	FL	X50	SRF	0.00108
WSC	HG2	EPI	FL	X1	SRF	0.01078
WSC	HG2	BATHY	FL	X3	SRF	0.00136
WSC	HG2	SRF	FL	X5	SRF	0.97264
WSC	HG2	MESO	FL	X7	SRF	7e-04
WSC	HG9	BATHY	FL	X36	SRF	0.00122
EGC	EG1	MESO	FL	X8	SRF	0.00026
EGC	EG1	SRF	FL	X10	Unknown	0.00078
EGC	EG1	EPI	FL	X12	Unknown	0.00148
EGC	EG4	BATHY	FL	X15	Unknown	0.00084
EGC	EG4	MESO	FL	X17	Unknown	0.00112
EGC	EG4	SRF	FL	X19	Unknown	0.00088
EGC	EG4	EPI	FL	X21	Unknown	0.00106
WSC	HG1	SRF	FL	X24	Unknown	0.00038
WSC	HG1	EPI	FL	X26	Unknown	0.001
WSC	HG1	MESO	FL	X27	Unknown	0.00258
WSC	HG1	BATHY	FL	X29	Unknown	0.00102
WSC	HG4	BATHY	FL	X31	Unknown	0.00126
WSC	HG4	EPI	FL	X33	Unknown	5e-04
WSC	HG4	SRF	FL	X35	Unknown	0.00026
WSC	HG9	SRF	FL	X38	Unknown	0.00016
WSC	HG9	MESO	FL	X40	Unknown	0.00108
WSC	HG9	EPI	FL	X43	Unknown	0.00044
EGC	N4	SRF	FL	X45	Unknown	1e-04
EGC	N4	EPI	FL	X47	Unknown	3e-04
EGC	N4	MESO	FL	X49	Unknown	0.00168
EGC	N5	EPI	FL	X53	Unknown	0.00036
EGC	N5	SRF	FL	X55	Unknown	8e-05
EGC	N5	MESO	FL	X57	Unknown	0.00104
EGC	N5	BATHY	FL	X59	Unknown	0.00114
WSC	S3	MESO	FL	X62	Unknown	0.00104
WSC	S3	BATHY	FL	X63	Unknown	0.0011
WSC	S3	SRF	FL	X65	Unknown	4e-04
EGC	N4	BATHY	FL	X50	Unknown	0.00178
WSC	HG2	EPI	FL	X1	Unknown	4e-04
WSC	HG2	BATHY	FL	X3	Unknown	0.00072
WSC	HG2	SRF	FL	X5	Unknown	0.00044
WSC	HG2	MESO	FL	X7	Unknown	0.00154
WSC	HG9	BATHY	FL	X36	Unknown	0.00098
EGC	EG1	MESO	FL	X8	Unknown	0.00234

## Sheet: Figure_5
region	merging	Phylum	Class	Order	Family	log2FoldChange.mean	log2FoldChange.se	log2FoldChange.count
WSC	PS99_EPI_MESO	Proteobacteria	Alphaproteobacteria	SAR11_clade	Clade_I	-7.20578417434461	104740214884582	6
WSC	PS99_EPI_MESO	Bacteroidota	Bacteroidia	Flavobacteriales	Crocinitomicaceae	-7.53728263576479	0.764008946962981	4
EGC	PS99_DCM_EPI	Bacteroidota	Bacteroidia	Flavobacteriales	Flavobacteriaceae	-8.17520919441945	324130701884151	6
WSC	PS99_DCM_EPI	Bacteroidota	Bacteroidia	Flavobacteriales	Flavobacteriaceae	-7.16691118395195	245730697761121	8
EGC	PS99_EPI_MESO	Bacteroidota	Bacteroidia	Flavobacteriales	Flavobacteriaceae	-5.51250213532642	0.936836705494639	7
WSC	PS99_EPI_MESO	Bacteroidota	Bacteroidia	Flavobacteriales	Flavobacteriaceae	-7.61300177848089	0.609094663924995	13
EGC	PS99_MESO_BATHY	NB1-j	NB1-j_uncl	NB1-j_uncl	NB1-j_uncl	-6.50615853062693	0.773257115162352	6
WSC	PS99_MESO_BATHY	NB1-j	NB1-j_uncl	NB1-j_uncl	NB1-j_uncl	-6.36872692040794	0.818752052354994	5
WSC	PS99_EPI_MESO	Bacteroidota	Bacteroidia	Flavobacteriales	NS9_marine_group	-5.81309977873343	0.577948314564536	7
EGC	PS99_MESO_BATHY	Planctomycetota	OM190	OM190_uncl	OM190_uncl	-7.0602608630638	0.651856684825538	11
WSC	PS99_MESO_BATHY	Planctomycetota	OM190	OM190_uncl	OM190_uncl	-7.42453998044534	0.485893667608599	10
EGC	PS99_MESO_BATHY	Planctomycetota	Phycisphaerae	Phycisphaerales	Phycisphaeraceae	-7.98006571344184	0.307363987523176	5
WSC	PS99_MESO_BATHY	Planctomycetota	Phycisphaerae	Phycisphaerales	Phycisphaeraceae	-6.51903229427705	0.404850602659909	8
EGC	PS99_EPI_MESO	Planctomycetota	Planctomycetes	Pirellulales	Pirellulaceae	-7.08629373294982	0.525580437384853	8
EGC	PS99_MESO_BATHY	Planctomycetota	Planctomycetes	Pirellulales	Pirellulaceae	-6.87708545061879	0.372347168484786	6
EGC	PS99_DCM_EPI	Proteobacteria	Alphaproteobacteria	Rhodobacterales	Rhodobacteraceae	-4.7924763831066	0.94204704893201	4
WSC	PS99_DCM_EPI	Proteobacteria	Alphaproteobacteria	Rhodobacterales	Rhodobacteraceae	-5.1154692328914	160221753225889	5
WSC	PS99_EPI_MESO	Proteobacteria	Alphaproteobacteria	Rhodobacterales	Rhodobacteraceae	-7.34605785740449	0.562112156541736	8
WSC	PS99_MESO_BATHY	Actinobacteriota	Acidimicrobiia	Actinomarinales	Actinomarinales_uncl	6.67859850654211	0.527600302404317	4
WSC	PS99_MESO_BATHY	Verrucomicrobiota	Verrucomicrobiae	Arctic97B-4_marine_group	Arctic97B-4_marine_group_uncl	5.27289738422298	0.973831129464824	4
WSC	PS99_MESO_BATHY	Planctomycetota	BD7-11	BD7-11_uncl	BD7-11_uncl	6.84613039707106	103100952008159	4
EGC	PS99_MESO_BATHY	Bdellovibrionota	Bdellovibrionia	Bdellovibrionales	Bdellovibrionaceae	5.91499082817383	0.422073654113173	7
WSC	PS99_MESO_BATHY	Bdellovibrionota	Bdellovibrionia	Bdellovibrionales	Bdellovibrionaceae	7.22027414485961	0.199498492557434	13
WSC	PS99_DCM_EPI	Bacteroidota	Bacteroidia	Flavobacteriales	Crocinitomicaceae	6.86639951754464	0.712041909299167	5
WSC	PS99_MESO_BATHY	Bacteroidota	Bacteroidia	Flavobacteriales	Crocinitomicaceae	5.93242331829594	183182365260328	4
WSC	PS99_MESO_BATHY	Bacteroidota	Bacteroidia	Flavobacteriales	Flavobacteriaceae	5.84039574637602	0.681380902192331	6
WSC	PS99_MESO_BATHY	Proteobacteria	Alphaproteobacteria	Kiloniellales	Kiloniellaceae	6.80394930874112	0.31824537318107	4
WSC	PS99_MESO_BATHY	Marinimicrobia_(SAR406_clade)	Marinimicrobia_(SAR406_clade)_uncl	Marinimicrobia_(SAR406_clade)_uncl	Marinimicrobia_(SAR406_clade)_uncl	6.05425456070834	0.584548185961287	5
WSC	PS99_DCM_EPI	NB1-j	NB1-j_uncl	NB1-j_uncl	NB1-j_uncl	5.97921123886761	0.277927009087716	4
EGC	PS99_MESO_BATHY	NB1-j	NB1-j_uncl	NB1-j_uncl	NB1-j_uncl	6.78202082321908	0.535681470416233	10
WSC	PS99_MESO_BATHY	NB1-j	NB1-j_uncl	NB1-j_uncl	NB1-j_uncl	7.33606692828126	0.555599257988283	14
WSC	PS99_DCM_EPI	Crenarchaeota	Nitrososphaeria	Nitrosopumilales	Nitrosopumilaceae	6.99383630738482	0.548845781086731	4
EGC	PS99_MESO_BATHY	Crenarchaeota	Nitrososphaeria	Nitrosopumilales	Nitrosopumilaceae	6.41974032676839	0.306330656499273	4
WSC	PS99_MESO_BATHY	Crenarchaeota	Nitrososphaeria	Nitrosopumilales	Nitrosopumilaceae	7.7264648105483	0.402619044848856	10
WSC	PS99_MESO_BATHY	Bacteroidota	Bacteroidia	Flavobacteriales	NS9_marine_group	6.57551327804282	103662576789274	5
EGC	PS99_DCM_EPI	Planctomycetota	OM190	OM190_uncl	OM190_uncl	5.99357646634373	0.733255622772815	5
WSC	PS99_DCM_EPI	Planctomycetota	OM190	OM190_uncl	OM190_uncl	5.88121967526354	0.413209684178624	7
EGC	PS99_EPI_MESO	Planctomycetota	OM190	OM190_uncl	OM190_uncl	7.06866695721824	0.439006829335828	4
WSC	PS99_EPI_MESO	Planctomycetota	OM190	OM190_uncl	OM190_uncl	6.91684632701019	0.675195129977457	9
EGC	PS99_MESO_BATHY	Planctomycetota	OM190	OM190_uncl	OM190_uncl	7.31498268731987	0.350544110112196	13
WSC	PS99_MESO_BATHY	Planctomycetota	OM190	OM190_uncl	OM190_uncl	7.43696925563431	0.340870580937825	21
WSC	PS99_DCM_EPI	Planctomycetota	Phycisphaerae	Phycisphaerales	Phycisphaeraceae	4.6210790209609	0.503220814202964	6
WSC	PS99_EPI_MESO	Planctomycetota	Phycisphaerae	Phycisphaerales	Phycisphaeraceae	6.11921818699431	0.739911825185151	5
EGC	PS99_MESO_BATHY	Planctomycetota	Phycisphaerae	Phycisphaerales	Phycisphaeraceae	7.22387225274682	129679648258599	5
WSC	PS99_MESO_BATHY	Planctomycetota	Phycisphaerae	Phycisphaerales	Phycisphaeraceae	6.85488118453303	0.644244163798976	9
EGC	PS99_DCM_EPI	Planctomycetota	Planctomycetes	Pirellulales	Pirellulaceae	7.26443345437745	0.356607074651733	7
WSC	PS99_DCM_EPI	Planctomycetota	Planctomycetes	Pirellulales	Pirellulaceae	5.9203418749947	0.645495985285574	9
WSC	PS99_EPI_MESO	Planctomycetota	Planctomycetes	Pirellulales	Pirellulaceae	7.03125502109608	0.38313507283785	7
EGC	PS99_MESO_BATHY	Planctomycetota	Planctomycetes	Pirellulales	Pirellulaceae	6.46558308156296	0.228331430765323	9
WSC	PS99_MESO_BATHY	Planctomycetota	Planctomycetes	Pirellulales	Pirellulaceae	7.01690642633989	0.38321718497736	12
EGC	PS99_MESO_BATHY	Planctomycetota	Planctomycetes	Planctomycetales	Planctomycetales_uncl	6.4686453829018	0.436848916064315	4
WSC	PS99_MESO_BATHY	Planctomycetota	Planctomycetes	Planctomycetales	Planctomycetales_uncl	7.58574409338309	0.246370824401999	4
EGC	PS99_MESO_BATHY	Verrucomicrobiota	Verrucomicrobiae	Verrucomicrobiales	Rubritaleaceae	6.84974653770541	116617113585326	4
WSC	PS99_MESO_BATHY	Verrucomicrobiota	Verrucomicrobiae	Verrucomicrobiales	Rubritaleaceae	6.34813763854955	152953942097139	4
WSC	PS99_EPI_MESO	Verrucomicrobiota	Kiritimatiellae	WCHB1-41	WCHB1-41_uncl	6.12673378327107	0.893045123496421	4
EGC	PS99_MESO_BATHY	Proteobacteria	Gammaproteobacteria	Steroidobacterales	Woeseiaceae	6.60494846686349	0.367920524593421	4
WSC	PS99_MESO_BATHY	Proteobacteria	Gammaproteobacteria	Steroidobacterales	Woeseiaceae	7.05597823312698	0.228477769503509	6

## Sheet: Figure_6
StationName	Fraction	Type	Class	Abundance
HG2	PA	EPI	Other taxa	0.00411817999976468
HG2	FL	MESO	Other taxa	0.0276738842393036
HG1	FL	MESO	Other taxa	0.0262919575823084
HG9	PA	MESO	Other taxa	0.593443858327053
HG1	PA	MESO	Other taxa	0.168787327966762
S3	PA	MESO	Other taxa	0.470127326150833
EG4	FL	BATHY	Other taxa	0.0112634356696917
N5	FL	BATHY	Other taxa	0.0161140378060118
N4	FL	BATHY	Other taxa	0.0385451352827179
HG9	FL	BATHY	Other taxa	0.0292483182217022
HG4	FL	BATHY	Other taxa	0.0148416397043545
HG2	FL	BATHY	Other taxa	0.0233467577190218
HG1	FL	BATHY	Other taxa	0.0172782732359548
S3	FL	BATHY	Other taxa	0.0274920960223936
EG4	PA	BATHY	Other taxa	0.152657189199504
N5	PA	BATHY	Other taxa	0.172290488264742
N4	PA	BATHY	Other taxa	0.104782829136387
HG9	PA	BATHY	Other taxa	0.326018808777429
HG4	PA	BATHY	Other taxa	0.843601411115088
HG2	PA	BATHY	Other taxa	0.272446011051765
HG1	PA	BATHY	Other taxa	0.250856583455702
S3	PA	BATHY	Other taxa	0.528711323617305
EG1	FL	MESO	Other taxa	0.061331632402728
EG4	FL	MESO	Other taxa	0.0671934011446048
N5	FL	MESO	Other taxa	0.0855893571495023
N4	FL	MESO	Other taxa	0.565997888067582
HG9	FL	MESO	Other taxa	0.098294960492987
HG2	FL	MESO	Other taxa	0.697717323851534
HG1	FL	MESO	Other taxa	0.0277526218924367
S3	FL	MESO	Other taxa	0.150903782436112
EG4	FL	BATHY	Other taxa	0.915556413722083
N5	FL	BATHY	Other taxa	0.778431980167338
N4	FL	BATHY	Other taxa	1.14243498185167
HG9	FL	BATHY	Other taxa	0.887198986058302
HG4	FL	BATHY	Other taxa	1.51829974175547
HG2	FL	BATHY	Other taxa	0.923656102258799
HG1	FL	BATHY	Other taxa	1.49390608593947
S3	FL	BATHY	Other taxa	1.18590905114779
EG4	PA	BATHY	Other taxa	0.333937601373915
N5	PA	BATHY	Other taxa	0.224302711137117
N4	PA	BATHY	Other taxa	0.172384654385668
HG9	PA	BATHY	Other taxa	0.0501567398119122
HG4	PA	BATHY	Other taxa	0.587964619868091
HG2	PA	BATHY	Other taxa	0.666492219126634
HG1	PA	BATHY	Other taxa	0.933064121390113
S3	PA	BATHY	Other taxa	0.376994161187991
EG1	PA	Sediment	Other taxa	0.745181422636978
EG4	PA	Sediment	Other taxa	0.806326294524924
N5	PA	Sediment	Other taxa	1.60311289903776
N4	PA	Sediment	Other taxa	0.807465810319784
HG4	PA	Sediment	Other taxa	0.996824672879113
HG2	PA	Sediment	Other taxa	1.06922521120498
S3	PA	Sediment	Other taxa	0.464081863526508
EG1	FL	EPI	Other taxa	0.0121049092131809
EG4	FL	EPI	Other taxa	0.0266240681576145
N4	FL	EPI	Other taxa	0.00775096160367396
HG9	FL	EPI	Other taxa	0.0161017631430642
HG4	FL	EPI	Other taxa	0.0224332610483811
HG2	FL	EPI	Other taxa	0.00518981757791214
EG1	PA	EPI	Other taxa	0.186076355470003
EG4	PA	EPI	Other taxa	0.0730460189919649
N5	PA	EPI	Other taxa	0.0691494616220488
N4	PA	EPI	Other taxa	0.0113897810884075
HG9	PA	EPI	Other taxa	0.00679809653297077
HG4	PA	EPI	Other taxa	0.125440247020794
HG2	PA	EPI	Other taxa	0.0052948028568403
HG1	PA	EPI	Other taxa	0.0443915333239169
EG1	FL	MESO	Other taxa	0.0171728570727639
EG4	FL	MESO	Other taxa	0.0266456590745847
HG9	FL	MESO	Other taxa	0.0151223016143057
S3	FL	MESO	Other taxa	0.0196831020568842
EG1	PA	MESO	Other taxa	0.0533902829684997
N5	PA	MESO	Other taxa	0.0723663806471622
N4	PA	MESO	Other taxa	0.0578759525417189
HG1	PA	MESO	Other taxa	0.159049597507141
S3	PA	MESO	Other taxa	0.0489715964740451
N5	FL	BATHY	Other taxa	0.00371862410907964
HG4	FL	BATHY	Other taxa	0.0178099676452254
HG2	FL	BATHY	Other taxa	0.0072958617871943
S3	FL	BATHY	Other taxa	0.0174949701960686
EG4	PA	BATHY	Other taxa	0.0333937601373915
N4	PA	BATHY	Other taxa	0.037181003887105
HG4	PA	BATHY	Other taxa	0.0306764149496396
HG2	PA	BATHY	Other taxa	0.0138531870026321
HG1	PA	BATHY	Other taxa	0.0336514929025942
EG4	PA	Sediment	Other taxa	0.00863304383859661
N5	PA	Sediment	Other taxa	0.00376317581933746
N4	PA	Sediment	Other taxa	0.00278436486317167
HG4	PA	Sediment	Other taxa	0.00656487652849329
HG2	PA	Sediment	Other taxa	0.0132003112494442
S3	PA	Sediment	Other taxa	0.0128554532832828
EG1	FL	MESO	Other taxa	0.392522447377459
EG4	FL	MESO	Other taxa	0.108899650130911
N5	FL	MESO	Other taxa	0.146990417713276
N4	FL	MESO	Other taxa	0.197113692361844
HG9	FL	MESO	Alphaproteobacteria	2.49896034176402
HG2	FL	MESO	Other taxa	1.53380406889959
HG1	FL	MESO	Other taxa	0.455727264760013
S3	FL	MESO	Other taxa	1.55059103981454
S3	PA	MESO	Other taxa	0.039177277179236
EG4	FL	BATHY	Other taxa	0.983137027740233
N5	FL	BATHY	Other taxa	1.19243879764487
N4	FL	BATHY	Other taxa	1.27841365354348
HG9	FL	BATHY	Alphaproteobacteria	4.48669201520913
HG4	FL	BATHY	Alphaproteobacteria	3.64362254741904
HG2	FL	BATHY	Alphaproteobacteria	3.30356621724158
HG1	FL	BATHY	Alphaproteobacteria	4.2371642366326
S3	FL	BATHY	Alphaproteobacteria	3.99760068980168
EG4	PA	BATHY	Other taxa	0.357790287186337
N5	PA	BATHY	Other taxa	0.357584032247578
N4	PA	BATHY	Other taxa	0.310968396146696
HG9	PA	BATHY	Other taxa	0.367816091954023
HG4	PA	BATHY	Other taxa	0.608415563167851
HG2	PA	BATHY	Other taxa	1.83939538534949
HG1	PA	BATHY	Alphaproteobacteria	2.86649534997553
S3	PA	BATHY	Other taxa	1.76543607190474
EG1	PA	Sediment	Other taxa	0.202783848168055
EG4	PA	Sediment	Other taxa	0.395393407807725
N5	PA	Sediment	Other taxa	0.299548795219261
N4	PA	Sediment	Other taxa	0.282613033611924
HG4	PA	Sediment	Other taxa	1.93698409572281
HG2	PA	Sediment	Other taxa	1.17552245442419
S3	PA	Sediment	Other taxa	1.23540906052347
HG4	PA	BATHY	Other taxa	0.0511273582493992
HG2	PA	BATHY	Other taxa	0.0430988040081888
HG1	PA	BATHY	Other taxa	0.0367107195301028
S3	PA	BATHY	Other taxa	0.0367799181646821
HG4	PA	Sediment	Other taxa	0.112293940618964
HG2	PA	Sediment	Other taxa	0.156319475322366
S3	PA	Sediment	Other taxa	0.0809893556846814
EG4	FL	MESO	Other taxa	0.00695104149771774
N5	FL	MESO	Other taxa	0.00744255279560889
N4	FL	MESO	Other taxa	0.00563181978176698
HG2	FL	MESO	Other taxa	0.00419301276353085
EG4	PA	MESO	Other taxa	0.123494905835134
N5	PA	MESO	Other taxa	0.139563734105241
N4	PA	MESO	Other taxa	0.395485675701746
HG9	FL	BATHY	Other taxa	0.021448766695915
HG4	FL	BATHY	Other taxa	0.0281991154382736
HG2	FL	BATHY	Other taxa	0.0189692406467052
HG1	FL	BATHY	Other taxa	0.0265819588245458
S3	FL	BATHY	Other taxa	0.0362395811204279
N4	PA	BATHY	Other taxa	0.00676018252492817
HG9	PA	BATHY	Other taxa	0.0877742946708464
HG4	PA	BATHY	Other taxa	0.0971419806738586
HG2	PA	BATHY	Other taxa	0.0107747010020472
S3	PA	BATHY	Other taxa	0.142522182888143
EG4	PA	Sediment	Other taxa	0.00517982630315797
N5	PA	Sediment	Other taxa	0.00338685823740371
N4	PA	Sediment	Other taxa	0.00696091215792917
S3	PA	SRF	Other taxa	0.0164815242113591
S3	FL	MESO	Other taxa	0.00765453968878829
HG9	PA	MESO	Other taxa	0.169555388093444
HG1	PA	MESO	Other taxa	0.0194754609192418
S3	PA	MESO	Other taxa	0.440744368266406
HG4	FL	BATHY	Other taxa	0.0103891477930482
S3	FL	BATHY	Other taxa	0.00874748509803432
HG9	PA	BATHY	Other taxa	0.242424242424242
HG4	PA	BATHY	Other taxa	0.0562400940743392
HG2	PA	BATHY	Other taxa	0.00923545800175474
HG1	PA	BATHY	Other taxa	0.0305922662750857
S3	PA	BATHY	Other taxa	0.303434324858627
HG9	PA	EPI	Other taxa	0.0186947654656696
HG4	PA	EPI	Other taxa	0.0192984995416606
HG2	PA	EPI	Other taxa	0.0141194742849075
HG1	PA	EPI	Other taxa	0.0363203454468411
S3	FL	MESO	Other taxa	0.00656103401896139
HG9	PA	MESO	Other taxa	0.113036925395629
HG1	PA	MESO	Other taxa	0.0324591015320696
S3	PA	MESO	Other taxa	0.244857982370225
N4	FL	BATHY	Other taxa	0.0246260586528475
HG4	FL	BATHY	Other taxa	0.03265160734958
HG2	FL	BATHY	Other taxa	0.0350201365785327
HG1	FL	BATHY	Other taxa	0.0451893300017278
S3	FL	BATHY	Other taxa	0.0137460480111968
EG4	PA	BATHY	Other taxa	0.333937601373915
N5	PA	BATHY	Other taxa	0.260061114361875
N4	PA	BATHY	Other taxa	0.101402737873923
HG9	PA	BATHY	Other taxa	0.125391849529781
HG4	PA	BATHY	Other taxa	0.424357073470014
HG2	PA	BATHY	Other taxa	0.226268721042991
HG1	PA	BATHY	Other taxa	0.260034263338228
S3	PA	BATHY	Other taxa	0.27125189646453
EG1	FL	SRF	Other taxa	0.00726668742863075
EG4	FL	SRF	Other taxa	0.0518791791560987
HG9	FL	SRF	Bacteroidia	5.29196824819051
HG4	FL	SRF	Bacteroidia	6.16922369608528
HG2	FL	SRF	Bacteroidia	4.99451101081847
HG1	FL	SRF	Other taxa	0.9576401509856
S3	FL	SRF	Bacteroidia	2.04054033748554
EG4	PA	SRF	Other taxa	0.263408800762754
N4	PA	SRF	Other taxa	0.0752728641324802
HG9	PA	SRF	Bacteroidia	7.41354932183567
HG4	PA	SRF	Bacteroidia	11.9750327502504
HG2	PA	SRF	Bacteroidia	5.27701328227833
HG1	PA	SRF	Other taxa	1.30459271437488
S3	PA	SRF	Bacteroidia	6.74094340244586
EG1	FL	EPI	Other taxa	0.12373907195696
EG4	FL	EPI	Other taxa	0.0496175815664634
N5	FL	EPI	Other taxa	0.108127590556857
N4	FL	EPI	Other taxa	0.159863583075775
HG9	FL	EPI	Bacteroidia	3.66890174474105
HG4	FL	EPI	Bacteroidia	2.29940925745906
HG2	FL	EPI	Bacteroidia	2.74022368113761
HG1	FL	EPI	Other taxa	1.52769653062143
EG1	PA	EPI	Other taxa	0.737888995829323
EG4	PA	EPI	Other taxa	0.639152666179693
N5	PA	EPI	Bacteroidia	3.03022819322335
N4	PA	EPI	Bacteroidia	3.00918016355726
HG9	PA	EPI	Bacteroidia	7.60707002039429
HG4	PA	EPI	Bacteroidia	16.1045978675158
HG2	PA	EPI	Bacteroidia	11.22557036793
HG1	PA	EPI	Bacteroidia	4.79025000504449
N4	FL	MESO	Other taxa	0.0436466033086941
HG9	FL	MESO	Other taxa	0.429095308305924
HG2	FL	MESO	Other taxa	0.646562568136457
HG1	FL	MESO	Other taxa	0.546288451987964
S3	FL	MESO	Other taxa	0.481142494723835
EG4	PA	MESO	Other taxa	1.12174539466914
N5	PA	MESO	Other taxa	1.94355422309521
N4	PA	MESO	Other taxa	1.97742837850873
HG9	PA	MESO	Bacteroidia	2.92012057272042
HG1	PA	MESO	Bacteroidia	3.25564788366658
S3	PA	MESO	Bacteroidia	2.01762977473066
EG4	FL	BATHY	Other taxa	0.196305593100341
N5	FL	BATHY	Other taxa	0.278896808180973
N4	FL	BATHY	Other taxa	0.307290384059445
HG9	FL	BATHY	Other taxa	1.58525884761626
HG4	FL	BATHY	Other taxa	1.47971147852415
HG2	FL	BATHY	Other taxa	1.26656160625693
HG1	FL	BATHY	Other taxa	1.33707252887465
S3	FL	BATHY	Other taxa	1.69701210901866
EG4	PA	BATHY	Other taxa	1.64106478389467
N5	PA	BATHY	Bacteroidia	2.37630843248163
N4	PA	BATHY	Other taxa	1.86581037688018
HG9	PA	BATHY	Bacteroidia	4.03343782654127
HG4	PA	BATHY	Bacteroidia	10.1590060841556
HG2	PA	BATHY	Bacteroidia	7.67466559945819
HG1	PA	BATHY	Bacteroidia	8.65149290259422
S3	PA	BATHY	Bacteroidia	3.33318008367431
EG1	PA	Sediment	Other taxa	0.0246096903116571
EG4	PA	Sediment	Other taxa	0.0198560008287722
HG4	PA	Sediment	Other taxa	0.755651840411307
HG2	PA	Sediment	Other taxa	0.696837483325923
S3	PA	Sediment	Other taxa	0.982156630842803
EG1	FL	MESO	Other taxa	0.343457141455277
EG4	FL	MESO	Other taxa	0.0625593734794597
N5	FL	MESO	Other taxa	0.0483765931714578
N4	FL	MESO	Other taxa	0.0957409362900387
HG9	FL	MESO	Other taxa	0.136100714528751
HG2	FL	MESO	Other taxa	0.106502524193684
HG1	FL	MESO	Other taxa	0.0160673074114107
S3	FL	MESO	Other taxa	0.110444072652517
EG4	FL	BATHY	Other taxa	0.680633326897084
N5	FL	BATHY	Other taxa	0.226836070653858
N4	FL	BATHY	Other taxa	0.283735023608895
HG9	FL	BATHY	Other taxa	0.508920737057619
HG4	FL	BATHY	Other taxa	0.629285523464632
HG2	FL	BATHY	Other taxa	0.232008404832779
HG1	FL	BATHY	Other taxa	0.147529871476229
S3	FL	BATHY	Other taxa	0.701048448571036
EG4	PA	BATHY	Other taxa	0.224215246636771
N5	PA	BATHY	Other taxa	0.110525973603797
N4	PA	BATHY	Other taxa	0.206185567010309
HG2	PA	BATHY	Other taxa	0.115443225021934
HG1	PA	BATHY	Other taxa	0.0978952520802741
S3	PA	BATHY	Other taxa	0.0367799181646821
EG1	PA	Sediment	Other taxa	0.385879944086784
EG4	PA	Sediment	Other taxa	0.324602448331233
N5	PA	Sediment	Other taxa	0.435399442297344
N4	PA	Sediment	Other taxa	0.352222155191216
HG9	PA	MESO	Other taxa	0.197814619442351
HG1	PA	MESO	Other taxa	0.120098675668657
S3	PA	MESO	Other taxa	0.176297747306562
EG4	FL	BATHY	Other taxa	0.049880929394349
N5	FL	BATHY	Other taxa	0.0706538580725132
N4	FL	BATHY	Other taxa	0.0781609687677334
HG4	FL	BATHY	Other taxa	0.0549140669061118
HG2	FL	BATHY	Other taxa	0.052530204867799
HG1	FL	BATHY	Other taxa	0.0239237629420912
S3	FL	BATHY	Other taxa	0.0537345513164965
EG4	PA	BATHY	Other taxa	1.30712718252075
N5	PA	BATHY	Other taxa	0.750926467719914
N4	PA	BATHY	Other taxa	0.770660807841812
HG9	PA	BATHY	Other taxa	0.714733542319749
HG4	PA	BATHY	Other taxa	1.19638018303594
HG2	PA	BATHY	Other taxa	0.454076685086275
HG1	PA	BATHY	Other taxa	0.498653940283896
S3	PA	BATHY	Other taxa	0.919497954117052
EG1	PA	Sediment	Other taxa	0.0600476443604434
EG4	PA	Sediment	Other taxa	0.0742441770119309
N5	PA	Sediment	Other taxa	0.0500502383971882
N4	PA	Sediment	Other taxa	0.0501185675370901
HG4	PA	Sediment	Other taxa	0.0438810167957183
HG2	PA	Sediment	Other taxa	0.0555802578923966
S3	PA	Sediment	Other taxa	0.0591350851031007
HG9	FL	EPI	Other taxa	0.0816589416541111
HG2	FL	EPI	Other taxa	0.0648727197239017
HG1	FL	EPI	Other taxa	0.0798722044728435
HG9	PA	EPI	Other taxa	0.0679809653297077
HG4	PA	EPI	Other taxa	0.144738746562455
HG2	PA	EPI	Other taxa	0.0623610114250079
HG1	PA	EPI	Other taxa	0.345043281744991
N4	FL	MESO	Other taxa	0.0126715945089757
HG2	FL	MESO	Other taxa	0.0276738842393036
HG1	FL	MESO	Other taxa	0.0788758727469253
S3	FL	MESO	Other taxa	0.00984155102844208
EG1	PA	MESO	Other taxa	0.0667378537106247
N4	PA	MESO	Other taxa	0.0289379762708595
HG9	PA	MESO	Other taxa	0.169555388093444
HG1	PA	MESO	Other taxa	0.40573876915087
EG4	FL	BATHY	Other taxa	0.0836712364034241
N5	FL	BATHY	Other taxa	0.0632166098543539
N4	FL	BATHY	Other taxa	0.110281914836665
HG9	FL	BATHY	Other taxa	0.0545968606805109
HG4	FL	BATHY	Other taxa	0.0994389860191754
HG2	FL	BATHY	Other taxa	0.178019027607541
HG1	FL	BATHY	Other taxa	0.0956950517683648
S3	FL	BATHY	Other taxa	0.158704372492908
EG4	PA	BATHY	Other taxa	1.3548325541456
N5	PA	BATHY	Other taxa	0.705415772706586
N4	PA	BATHY	Other taxa	0.483353050532364
HG9	PA	BATHY	Other taxa	0.748171368861024
HG4	PA	BATHY	Bdellovibrionia	2.07065800910067
HG2	PA	BATHY	Other taxa	0.858897594163191
HG1	PA	BATHY	Other taxa	1.07990699951052
S3	PA	BATHY	Other taxa	1.73785113328123
EG4	FL	EPI	Other taxa	0.00726110949753122
EG1	PA	EPI	Other taxa	0.0898299647096567
EG4	PA	EPI	Other taxa	0.0365230094959825
EG4	FL	BATHY	Other taxa	0.020917809100856
EG4	PA	BATHY	Other taxa	0.348249212861368
N5	PA	BATHY	Other taxa	0.0227553475066641
N4	PA	BATHY	Other taxa	0.0642217339868176
HG2	PA	BATHY	Other taxa	0.26321055305001
HG1	PA	BATHY	Other taxa	0.220264317180617
S3	PA	BATHY	Other taxa	0.165509631741069
HG9	FL	SRF	Other taxa	0.013999916000504
HG4	FL	SRF	Other taxa	0.0204335314250685
HG2	FL	SRF	Other taxa	0.0234572187244903
HG1	FL	SRF	Other taxa	0.00932009879304721
HG2	PA	SRF	Other taxa	0.0448725619241355
HG1	PA	SRF	Other taxa	0.0167450640118129
S3	PA	SRF	Other taxa	0.0164815242113591
HG9	FL	EPI	Other taxa	0.259928462166607
HG4	FL	EPI	Other taxa	0.0953413594556195
HG2	FL	EPI	Other taxa	0.299279480326267
HG1	FL	EPI	Other taxa	0.389236376726815
HG9	PA	EPI	Other taxa	0.215839564921822
HG4	PA	EPI	Other taxa	0.506585612968592
HG2	PA	EPI	Other taxa	0.214733671416301
HG1	PA	EPI	Other taxa	1.01293407857301
HG9	FL	MESO	Other taxa	0.238176250425315
HG2	FL	MESO	Other taxa	0.162688895224997
HG1	FL	MESO	Other taxa	0.319885483918086
S3	FL	MESO	Other taxa	0.270095900447244
HG9	PA	MESO	Other taxa	0.254333082140166
HG1	PA	MESO	Other taxa	1.61321734614386
S3	PA	MESO	Cyanobacteriia	4.85798237022527
HG4	PA	Sediment	Other taxa	0.00138207926915648
HG2	FL	SRF	Other taxa	0.0206423524775514
HG1	FL	SRF	Other taxa	0.0186401975860944
S3	FL	SRF	Other taxa	0.0180312842782227
HG9	FL	EPI	Other taxa	0.257628210289027
HG4	FL	EPI	Other taxa	0.446795782546923
HG2	FL	EPI	Other taxa	0.474003338782642
HG1	FL	EPI	Other taxa	0.421860234891779
HG9	PA	EPI	Other taxa	0.0271923861318831
HG4	PA	EPI	Other taxa	0.028947749312491
HG2	PA	EPI	Other taxa	0.0158844085705209
HG1	PA	EPI	Other taxa	0.0988720514941786
HG1	FL	MESO	Other taxa	0.276065554614239
HG2	FL	EPI	Other taxa	0.00518981757791214
HG9	PA	EPI	Other taxa	0.0322909585316111
HG4	PA	EPI	Other taxa	0.110966372364549
HG2	PA	EPI	Other taxa	0.0141194742849075
HG1	PA	EPI	Other taxa	0.0887830666478339
EG4	FL	MESO	Other taxa	0.00926805533029032
N5	FL	MESO	Other taxa	0.0111638291934133
N4	FL	MESO	Other taxa	0.0281590989088349
EG4	PA	MESO	Other taxa	0.226407327364413
N5	PA	MESO	Other taxa	0.0827044350253282
N4	PA	MESO	Other taxa	0.530529564965757
HG1	PA	MESO	Other taxa	0.204492339652038
EG4	FL	BATHY	Other taxa	0.0241359335779108
N5	FL	BATHY	Other taxa	0.0161140378060118
N4	FL	BATHY	Other taxa	0.0289088514620384
EG4	PA	BATHY	Other taxa	0.605858219635531
N5	PA	BATHY	Other taxa	0.318574865093297
N4	PA	BATHY	Other taxa	0.141963833023492
EG1	PA	Sediment	Other taxa	0.0216565274742583
EG4	PA	Sediment	Other taxa	0.0215826095964915
N5	PA	Sediment	Other taxa	0.0173106087689523
N4	PA	Sediment	Other taxa	0.0106733986421581
EG4	PA	EPI	Other taxa	0.0121743364986608
N5	FL	MESO	Other taxa	0.0111638291934133
N4	FL	MESO	Other taxa	0.00703977472720873
EG4	PA	MESO	Other taxa	0.216116085211485
N5	PA	MESO	Other taxa	0.134394706916158
N4	PA	MESO	Other taxa	0.395485675701746
HG9	PA	MESO	Other taxa	0.244913338357197
HG1	PA	MESO	Other taxa	0.0486886522981044
S3	PA	MESO	Other taxa	0.401567091087169
EG4	FL	BATHY	Other taxa	0.106198107742807
N5	FL	BATHY	Other taxa	0.0718933994422064
N4	FL	BATHY	Other taxa	0.0877972525884129
HG9	FL	BATHY	Other taxa	0.0194988788144682
HG4	FL	BATHY	Other taxa	0.124669773516578
HG2	FL	BATHY	Other taxa	0.052530204867799
HG1	FL	BATHY	Other taxa	0.0106327835298183
S3	FL	BATHY	Other taxa	0.14245904302513
EG4	PA	BATHY	Other taxa	1.98931399675603
N5	PA	BATHY	Other taxa	0.968727650997985
N4	PA	BATHY	Other taxa	0.598276153456143
HG9	PA	BATHY	Other taxa	0.606060606060606
HG4	PA	BATHY	Other taxa	1.82013395367861
HG2	PA	BATHY	Other taxa	0.594147798112888
HG1	PA	BATHY	Other taxa	0.933064121390113
S3	PA	BATHY	Other taxa	1.90795825479288
EG1	FL	SRF	Other taxa	0.0840859545312987
EG4	FL	SRF	Other taxa	0.14122665436938
N5	FL	SRF	Other taxa	0.0415357856753459
N4	FL	SRF	Other taxa	0.0775694893341952
HG9	FL	SRF	Other taxa	1.86478881126713
HG4	FL	SRF	Gammaproteobacteria	2.40945391387267
HG2	FL	SRF	Gammaproteobacteria	2.49209491728985
HG1	FL	SRF	Other taxa	0.238827531571835
S3	FL	SRF	Other taxa	0.195338913014079
EG1	PA	SRF	Other taxa	1.14446529080675
EG4	PA	SRF	Other taxa	0.433089316591522
N5	PA	SRF	Other taxa	0.223279495847419
N4	PA	SRF	Other taxa	0.408355287918705
HG9	PA	SRF	Other taxa	1.81542060153263
HG4	PA	SRF	Other taxa	1.46412884333821
HG2	PA	SRF	Gammaproteobacteria	2.81051812851502
HG1	PA	SRF	Other taxa	0.57694356913428
S3	PA	SRF	Other taxa	1.4272999967037
EG1	FL	EPI	Other taxa	0.455951580363147
EG4	FL	EPI	Other taxa	0.699486881595508
N5	FL	EPI	Other taxa	0.61177452551906
N4	FL	EPI	Other taxa	1.236278375786
HG9	FL	EPI	Gammaproteobacteria	2.38996170080624
HG4	FL	EPI	Gammaproteobacteria	2.71442458685411
HG2	FL	EPI	Gammaproteobacteria	3.67525581475811
HG1	FL	EPI	Gammaproteobacteria	2.58290959816406
EG1	PA	EPI	Gammaproteobacteria	3.50336862367661
EG4	PA	EPI	Gammaproteobacteria	2.65400535670806
N5	PA	EPI	Gammaproteobacteria	2.84500642102144
N4	PA	EPI	Other taxa	1.23920818241873
HG9	PA	EPI	Gammaproteobacteria	4.58021753908906
HG4	PA	EPI	Gammaproteobacteria	7.42509769865393
HG2	PA	EPI	Gammaproteobacteria	5.49365211968608
HG1	PA	EPI	Gammaproteobacteria	5.20995177465243
EG1	FL	MESO	Other taxa	0.291938570236985
EG4	FL	MESO	Other taxa	0.187678120438379
N5	FL	MESO	Other taxa	0.249325518652898
N4	FL	MESO	Other taxa	0.375923970432946
HG9	FL	MESO	Gammaproteobacteria	2.76549090771615
HG2	FL	MESO	Gammaproteobacteria	6.43543598946715
HG1	FL	MESO	Gammaproteobacteria	3.1024509947124
S3	FL	MESO	Gammaproteobacteria	2.66487331736815
EG1	PA	MESO	Gammaproteobacteria	2.65616657768286
EG4	PA	MESO	Gammaproteobacteria	2.84038283420809
N5	PA	MESO	Other taxa	1.68510286364106
N4	PA	MESO	Other taxa	0.954953216938362
HG9	PA	MESO	Gammaproteobacteria	9.08063300678222
HG1	PA	MESO	Gammaproteobacteria	5.43365359646845
S3	PA	MESO	Gammaproteobacteria	5.07345739471107
EG4	FL	BATHY	Other taxa	1.08933513548304
N5	FL	BATHY	Other taxa	1.00774713356058
N4	FL	BATHY	Other taxa	0.758054327226785
HG9	FL	BATHY	Gammaproteobacteria	11.0519645120406
HG4	FL	BATHY	Gammaproteobacteria	10.2986137908516
HG2	FL	BATHY	Gammaproteobacteria	8.35230257398004
HG1	FL	BATHY	Gammaproteobacteria	8.62850383444756
S3	FL	BATHY	Gammaproteobacteria	10.2695475050923
EG4	PA	BATHY	Gammaproteobacteria	3.63514931781319
N5	PA	BATHY	Gammaproteobacteria	5.78635979455172
N4	PA	BATHY	Gammaproteobacteria	5.56025012675342
HG9	PA	BATHY	Gammaproteobacteria	15.5318704284222
HG4	PA	BATHY	Gammaproteobacteria	6.7488112889207
HG2	PA	BATHY	Gammaproteobacteria	9.05382732772023
HG1	PA	BATHY	Gammaproteobacteria	8.30580029368576
S3	PA	BATHY	Gammaproteobacteria	7.23185140913062
EG1	PA	Sediment	Gammaproteobacteria	5.30486484358081
EG4	PA	Sediment	Gammaproteobacteria	4.43479461988708
N5	PA	Sediment	Gammaproteobacteria	4.81423082567841
N4	PA	Sediment	Gammaproteobacteria	4.26471884875794
HG4	PA	Sediment	Gammaproteobacteria	5.78745693959277
HG2	PA	Sediment	Gammaproteobacteria	5.51008781680747
S3	PA	Sediment	Gammaproteobacteria	5.3645806551139
HG2	FL	MESO	Other taxa	0.029351089344716
EG4	FL	BATHY	Other taxa	0.0370084314861299
N5	FL	BATHY	Other taxa	0.0285094515029439
N4	FL	BATHY	Other taxa	0.00749488741608403
HG9	FL	BATHY	Other taxa	0.0721458516135322
HG4	FL	BATHY	Other taxa	0.129122265427884
HG2	FL	BATHY	Other taxa	0.0379384812934104
HG1	FL	BATHY	Other taxa	0.0571512114727734
S3	FL	BATHY	Other taxa	0.102470539719831
EG4	PA	BATHY	Other taxa	0.186050949336895
N5	PA	BATHY	Other taxa	0.0390091671542813
N4	PA	BATHY	Other taxa	0.0507013689369613
HG9	PA	BATHY	Other taxa	0.0585161964472309
HG4	PA	BATHY	Other taxa	0.373229715220615
HG2	PA	BATHY	Other taxa	0.292456170055567
HG1	PA	BATHY	Other taxa	0.324278022515908
S3	PA	BATHY	Other taxa	0.331019263482139
HG4	PA	Sediment	Other taxa	0.07463228053445
HG2	PA	Sediment	Other taxa	0.0222321031569586
S3	PA	Sediment	Other taxa	0.105414716922919
N4	FL	BATHY	Other taxa	0.0107069820229772
HG4	FL	BATHY	Other taxa	0.0103891477930482
EG4	PA	BATHY	Other taxa	0.0810991317622364
N5	PA	BATHY	Other taxa	0.11377673753332
N4	PA	BATHY	Other taxa	0.0439411864120331
HG4	PA	BATHY	Other taxa	0.194283961347717
HG1	PA	BATHY	Other taxa	0.0244738130200685
S3	PA	BATHY	Other taxa	0.0735598363293642
EG1	FL	EPI	Other taxa	0.00537995965030262
EG1	PA	EPI	Other taxa	0.0320821302534488
EG4	PA	EPI	Other taxa	0.0304358412466521
HG4	PA	EPI	Other taxa	0.0482462488541516
HG2	PA	EPI	Other taxa	0.00470649142830249
EG1	FL	MESO	Other taxa	0.0466120406260733
EG4	FL	MESO	Other taxa	0.0428647559025927
N5	FL	MESO	Other taxa	0.0372127639780445
N4	FL	MESO	Other taxa	0.0605420626539951
HG9	FL	MESO	Other taxa	0.122868700616234
HG2	FL	MESO	Other taxa	0.0956006910085034
HG1	FL	MESO	Other taxa	0.0160673074114107
S3	FL	MESO	Other taxa	0.169493378823169
EG1	PA	MESO	Other taxa	0.480512546716498
EG4	PA	MESO	Other taxa	0.607183287022744
N5	PA	MESO	Other taxa	0.356662876046728
N4	PA	MESO	Other taxa	0.694511430500627
HG9	PA	MESO	Kiritimatiellae	2.59984928409947
HG1	PA	MESO	Other taxa	0.597247468190081
S3	PA	MESO	Kiritimatiellae	5.46523016650343
EG4	FL	BATHY	Other taxa	0.152860912660102
N5	FL	BATHY	Other taxa	0.0718933994422064
N4	FL	BATHY	Other taxa	0.0899386489930083
HG9	FL	BATHY	Other taxa	0.167690357804426
HG4	FL	BATHY	Other taxa	0.249339547033156
HG2	FL	BATHY	Other taxa	0.0773361349442596
HG1	FL	BATHY	Other taxa	0.0398729382368187
S3	FL	BATHY	Other taxa	0.377391499943766
EG4	PA	BATHY	Other taxa	0.810991317622364
N5	PA	BATHY	Other taxa	0.451856186203758
N4	PA	BATHY	Other taxa	0.229846205847558
HG9	PA	BATHY	Other taxa	0.455590386624869
HG4	PA	BATHY	Other taxa	1.74344291630451
HG2	PA	BATHY	Other taxa	0.374036049071067
HG1	PA	BATHY	Other taxa	0.409936368086148
S3	PA	BATHY	Kiritimatiellae	3.34697255298607
N4	PA	Sediment	Other taxa	0.00324842567370028
HG4	PA	Sediment	Other taxa	0.00691039634578241
S3	PA	Sediment	Other taxa	0.014140998611611
EG1	FL	SRF	Other taxa	0.00519049102045053
HG2	FL	SRF	Other taxa	0.0234572187244903
N4	PA	SRF	Other taxa	0.0489273616861122
HG4	PA	SRF	Other taxa	0.0154118825614549
HG2	PA	SRF	Other taxa	0.192952016273782
HG1	PA	SRF	Other taxa	0.0106559498256991
EG4	FL	EPI	Other taxa	0.0496175815664634
N5	FL	EPI	Other taxa	0.0939002760099022
N4	FL	EPI	Other taxa	0.104637981649598
HG9	FL	EPI	Other taxa	0.304783373779429
HG4	FL	EPI	Other taxa	0.0672997831451432
HG2	FL	EPI	Other taxa	0.0700625373018138
HG1	FL	EPI	Other taxa	0.0573729919452819
EG1	PA	EPI	Other taxa	0.0256657042027591
EG4	PA	EPI	Other taxa	0.310445580715851
N5	PA	EPI	Other taxa	0.634693272745234
N4	PA	EPI	Other taxa	1.64468438916604
HG9	PA	EPI	Other taxa	0.961930659415364
HG4	PA	EPI	Other taxa	0.400443865489458
HG2	PA	EPI	Other taxa	0.838932097094918
HG1	PA	EPI	Other taxa	0.583143324118727
EG4	FL	MESO	Other taxa	0.0115850691628629
N5	FL	MESO	Other taxa	0.0279095729835334
N4	FL	MESO	Other taxa	0.0225272791270679
HG2	FL	MESO	Other taxa	0.00838602552706171
EG4	PA	MESO	Other taxa	0.236698569517341
N5	PA	MESO	Other taxa	0.351493848857645
N4	PA	MESO	Other taxa	0.106105912993151
HG9	PA	MESO	Other taxa	0.0470987189148455
HG1	PA	MESO	Other taxa	0.0292131913788626
N5	FL	BATHY	Other taxa	0.0148744964363186
N4	FL	BATHY	Other taxa	0.0160604730344658
HG9	FL	BATHY	Other taxa	0.0194988788144682
HG4	FL	BATHY	Other taxa	0.00593665588174181
HG2	FL	BATHY	Other taxa	0.0145917235743886
HG1	FL	BATHY	Other taxa	0.0345565464719095
S3	FL	BATHY	Other taxa	0.0224935331092311
EG4	PA	BATHY	Other taxa	0.462742104760996
N5	PA	BATHY	Other taxa	0.637149730186594
N4	PA	BATHY	Other taxa	0.375190130133514
HG4	PA	BATHY	Other taxa	0.352778771920855
HG2	PA	BATHY	Other taxa	0.209337048039774
HG1	PA	BATHY	Other taxa	0.318159569260891
S3	PA	BATHY	Other taxa	0.335616753252724
EG4	PA	Sediment	Other taxa	0.0138128701417546
N4	PA	Sediment	Other taxa	0.00835309458951501
HG4	PA	Sediment	Other taxa	0.0155483917780104
S3	PA	Sediment	Other taxa	0.0359952691931918
HG2	FL	SRF	Other taxa	0.0121977537367349
HG1	FL	SRF	Other taxa	0.0186401975860944
S3	FL	SRF	Other taxa	0.0210364983245932
HG9	FL	EPI	Other taxa	0.313984381289751
HG4	FL	EPI	Other taxa	0.377626560981081
HG2	FL	EPI	Other taxa	0.685920889880721
HG1	FL	EPI	Other taxa	0.534356297529586
HG9	PA	EPI	Other taxa	0.0169952413324269
HG2	PA	EPI	Other taxa	0.0105896057136806
HG1	PA	EPI	Other taxa	0.084747472709296
EG4	FL	MESO	Other taxa	0.0243286452420121
N4	FL	MESO	Other taxa	0.219640971488912
HG9	FL	MESO	Other taxa	1.93565460663113
HG2	FL	MESO	Marinimicrobia_(SAR406_clade)_uncl	2.55354477299029
HG1	FL	MESO	Other taxa	1.22987934912798
S3	FL	MESO	Other taxa	1.79881682686525
HG9	PA	MESO	Other taxa	0.0753579502637528
EG4	FL	BATHY	Other taxa	1.67503379030701
N5	FL	BATHY	Other taxa	1.93988224356988
N4	FL	BATHY	Marinimicrobia_(SAR406_clade)_uncl	2.60393802798805
HG9	FL	BATHY	Marinimicrobia_(SAR406_clade)_uncl	4.91761723700887
HG4	FL	BATHY	Marinimicrobia_(SAR406_clade)_uncl	4.58309834070468
HG2	FL	BATHY	Marinimicrobia_(SAR406_clade)_uncl	4.39794548532073
HG1	FL	BATHY	Marinimicrobia_(SAR406_clade)_uncl	5.29113890402584
S3	FL	BATHY	Marinimicrobia_(SAR406_clade)_uncl	4.15755470302288
EG4	PA	BATHY	Other taxa	0.0715580574372674
N5	PA	BATHY	Other taxa	0.0227553475066641
N4	PA	BATHY	Other taxa	0.0676018252492817
HG9	PA	BATHY	Other taxa	0.0208986415882968
HG4	PA	BATHY	Other taxa	0.107367452323738
HG2	PA	BATHY	Other taxa	0.437145012083058
HG1	PA	BATHY	Other taxa	0.770925110132159
S3	PA	BATHY	Other taxa	0.4367615282056
EG4	PA	BATHY	Other taxa	0.0667875202747829
N5	PA	BATHY	Other taxa	0.130030557180938
N4	PA	BATHY	Other taxa	0.0338009126246409
HG9	PA	BATHY	Other taxa	0.0961337513061651
HG4	PA	BATHY	Other taxa	0.0971419806738586
HG2	PA	BATHY	Other taxa	0.0138531870026321
HG1	PA	BATHY	Other taxa	0.0428291727851199
S3	PA	BATHY	Other taxa	0.165509631741069
HG2	FL	MESO	Other taxa	0.0117404357378864
HG9	FL	BATHY	Other taxa	0.0682460758506386
HG4	FL	BATHY	Other taxa	0.0267149514678382
HG2	FL	BATHY	Other taxa	0.0860911690888928
HG1	FL	BATHY	Other taxa	0.0212655670596366
S3	FL	BATHY	Other taxa	0.0637316771428214
HG9	PA	BATHY	Other taxa	0.0459770114942529
HG4	PA	BATHY	Other taxa	0.102254716498798
HG2	PA	BATHY	Other taxa	0.0661874490125756
HG1	PA	BATHY	Other taxa	0.0397699461576114
S3	PA	BATHY	Other taxa	0.0827548158705347
EG1	FL	SRF	Other taxa	0.00622858922454064
HG4	FL	SRF	Other taxa	0.0102167657125343
HG2	FL	SRF	Other taxa	0.00938288748979611
EG1	FL	EPI	Other taxa	0.0188298587760592
EG4	FL	EPI	Other taxa	0.0326749927388905
N5	FL	EPI	Other taxa	0.0161242898198822
N4	FL	EPI	Other taxa	0.0251906252119404
HG9	FL	EPI	Other taxa	0.0368040300412895
HG4	FL	EPI	Other taxa	0.0243026994690795
HG2	FL	EPI	Other taxa	0.038923631834341
HG1	FL	EPI	Other taxa	0.0652477163299285
EG1	PA	EPI	Other taxa	0.27590632017966
EG4	PA	EPI	Other taxa	0.176527879230582
N5	PA	EPI	Other taxa	0.086436827027561
N4	PA	EPI	Other taxa	0.0501150367889929
HG9	PA	EPI	Other taxa	0.0271923861318831
HG4	PA	EPI	Other taxa	0.390794615718628
HG2	PA	EPI	Other taxa	0.0411817999976468
HG1	PA	EPI	Other taxa	0.276438184789846
EG1	FL	MESO	Other taxa	0.105490407732692
EG4	FL	MESO	Other taxa	0.106582636298339
N5	FL	MESO	Other taxa	0.102335100939622
N4	FL	MESO	Other taxa	0.108412530799014
HG9	FL	MESO	Other taxa	0.12664927601981
HG2	FL	MESO	Other taxa	0.0863760629287356
HG1	FL	MESO	Other taxa	0.109549823259618
S3	FL	MESO	Other taxa	0.1585583221249
EG1	PA	MESO	Other taxa	0.266951414842499
EG4	PA	MESO	Other taxa	1.42019141710404
N5	PA	MESO	Other taxa	0.883903649333195
N4	PA	MESO	Other taxa	1.58194270280698
HG9	PA	MESO	Other taxa	1.57309721175584
HG1	PA	MESO	Other taxa	0.980264866268502
S3	PA	MESO	NB1-j_uncl	2.23310479921645
EG4	FL	BATHY	Other taxa	0.205959966531505
N5	FL	BATHY	Other taxa	0.221877905175085
N4	FL	BATHY	Other taxa	0.296583402036468
HG9	FL	BATHY	Other taxa	0.218387442722043
HG4	FL	BATHY	Other taxa	0.378461812461041
HG2	FL	BATHY	Other taxa	0.0860911690888928
HG1	FL	BATHY	Other taxa	0.190061005595502
S3	FL	BATHY	Other taxa	0.353648326106244
EG4	PA	BATHY	NB1-j_uncl	4.75622555099704
N5	PA	BATHY	NB1-j_uncl	2.38931148819973
N4	PA	BATHY	Other taxa	1.65962480986987
HG9	PA	BATHY	NB1-j_uncl	2.06478578892372
HG4	PA	BATHY	NB1-j_uncl	4.53499667672171
HG2	PA	BATHY	Other taxa	1.60389120630474
HG1	PA	BATHY	NB1-j_uncl	2.02520802741067
S3	PA	BATHY	NB1-j_uncl	6.34913337317824
EG1	PA	Sediment	Other taxa	0.182111708306263
EG4	PA	Sediment	Other taxa	0.174387485539652
N5	PA	Sediment	Other taxa	0.0797793273699541
N4	PA	Sediment	Other taxa	0.119727689116382
HG4	PA	Sediment	Other taxa	0.242209391919674
HG2	PA	Sediment	Other taxa	0.230658070253446
S3	PA	Sediment	Other taxa	0.375379235871857
HG4	FL	SRF	Other taxa	0.223066051390332
HG2	FL	SRF	Other taxa	0.147311333589799
HG1	FL	SRF	Other taxa	0.100191062025257
S3	FL	SRF	Other taxa	0.0105182491622966
EG1	FL	EPI	Other taxa	0.0712844653665098
EG4	FL	EPI	Other taxa	0.26503049665989
N5	FL	EPI	Other taxa	0.00948487636463659
HG9	FL	EPI	Other taxa	1.80109722014561
HG4	FL	EPI	Nitrososphaeria	4.21932251551634
HG2	FL	EPI	Nitrososphaeria	4.13368970080702
HG1	FL	EPI	Nitrososphaeria	4.19272825451109
HG9	PA	EPI	Other taxa	0.146159075458872
HG4	PA	EPI	Other taxa	0.183335745645776
HG2	PA	EPI	Other taxa	0.171786937133041
HG1	PA	EPI	Other taxa	0.627534857442644
EG1	FL	MESO	Nitrososphaeria	2.2054855012021
EG4	FL	MESO	Other taxa	1.32301489839894
N5	FL	MESO	Nitrososphaeria	2.07647222997488
N4	FL	MESO	Nitrososphaeria	3.45934530095037
HG9	FL	MESO	Nitrososphaeria	6.33246380099051
HG2	FL	MESO	Nitrososphaeria	18.6958053100314
HG1	FL	MESO	Nitrososphaeria	6.57591072419737
S3	FL	MESO	Nitrososphaeria	8.64088180297215
EG1	PA	MESO	Other taxa	0.253603844100374
N5	PA	MESO	Other taxa	0.0775354078362452
N4	PA	MESO	Other taxa	0.250795794347449
HG1	PA	MESO	Other taxa	0.503116073747079
S3	PA	MESO	Other taxa	0.763956904995103
EG4	FL	BATHY	Nitrososphaeria	4.18838900688679
N5	FL	BATHY	Nitrososphaeria	4.05949798574527
N4	FL	BATHY	Nitrososphaeria	3.02258102508646
HG9	FL	BATHY	Nitrososphaeria	6.79145949107926
HG4	FL	BATHY	Nitrososphaeria	5.6220131200095
HG2	FL	BATHY	Nitrososphaeria	18.3184497752875
HG1	FL	BATHY	Nitrososphaeria	11.1617645104268
S3	FL	BATHY	Nitrososphaeria	7.35038676380541
EG4	PA	BATHY	Other taxa	0.663104665585345
N5	PA	BATHY	Other taxa	0.702165008777063
N4	PA	BATHY	Other taxa	0.493493324319757
HG9	PA	BATHY	Other taxa	0.409613375130617
HG4	PA	BATHY	Other taxa	1.32419857865944
HG2	PA	BATHY	Nitrososphaeria	4.92249911493527
HG1	PA	BATHY	Nitrososphaeria	3.27643171806167
S3	PA	BATHY	Other taxa	1.32867454369914
EG1	PA	Sediment	Nitrososphaeria	3.71311007422283
EG4	PA	Sediment	Nitrososphaeria	2.4526477545453
N5	PA	Sediment	Nitrososphaeria	2.17436298841318
N4	PA	Sediment	Nitrososphaeria	3.06558571435201
HG4	PA	Sediment	Nitrososphaeria	4.87113838414202
HG2	PA	Sediment	Nitrososphaeria	2.60046131614051
S3	PA	Sediment	Nitrososphaeria	4.41841929346429
HG9	FL	SRF	Other taxa	0.0293998236010584
HG4	FL	SRF	Other taxa	0.0391642685647147
HG2	FL	SRF	Other taxa	0.00938288748979611
HG2	PA	SRF	Other taxa	0.00598300825655139
HG9	FL	EPI	Other taxa	0.485353146169506
HG4	FL	EPI	Other taxa	0.785164136693337
HG2	FL	EPI	Other taxa	0.302739358711541
HG1	FL	EPI	Other taxa	0.910093146739864
HG9	PA	EPI	Other taxa	0.0764785859959211
HG4	PA	EPI	Other taxa	0.0578954986249819
HG2	PA	EPI	Other taxa	0.0388285542834955
HG1	PA	EPI	Other taxa	0.197744102988357
HG9	FL	MESO	Other taxa	0.671052134134815
HG2	FL	MESO	Other taxa	0.883048487999597
HG1	FL	MESO	Other taxa	1.33650784376735
S3	FL	MESO	Other taxa	0.815755229690866
EG1	PA	MESO	Other taxa	0.333689268553123
EG4	PA	MESO	Other taxa	0.0926211793763507
N4	PA	MESO	Other taxa	0.183273849715443
HG9	FL	BATHY	Other taxa	0.879399434532514
HG4	FL	BATHY	Other taxa	0.866751758734305
HG2	FL	BATHY	Other taxa	0.761687970583085
HG1	FL	BATHY	Other taxa	1.29321229681415
S3	FL	BATHY	Other taxa	0.78977294027967
EG4	PA	BATHY	Other taxa	0.0810991317622364
HG9	PA	BATHY	Other taxa	0.0376175548589342
HG2	PA	BATHY	Other taxa	0.304770114057906
HG1	PA	BATHY	Other taxa	0.507831620166422
S3	PA	BATHY	Other taxa	0.114937244264632
HG4	PA	Sediment	Other taxa	0.0943269101199299
HG2	PA	Sediment	Other taxa	0.130613606047132
S3	PA	Sediment	Other taxa	0.384378053170155
HG2	FL	MESO	Other taxa	0.010063230632474
HG1	FL	MESO	Other taxa	0.0525839151646169
S3	FL	MESO	Other taxa	0.0284311474154994
HG9	PA	MESO	Other taxa	0.235493594574228
HG1	PA	MESO	Other taxa	0.0584263827577253
S3	PA	MESO	Other taxa	0.303623898139079
N4	FL	BATHY	Other taxa	0.0107069820229772
S3	FL	BATHY	Other taxa	0.0124964072829062
EG4	PA	BATHY	Other taxa	0.162198263524473
N5	PA	BATHY	Other taxa	0.0455106950133281
N4	PA	BATHY	Other taxa	0.040561095149569
HG9	PA	BATHY	Other taxa	0.0376175548589342
HG4	PA	BATHY	Other taxa	0.0357891507745795
HG2	PA	BATHY	Other taxa	0.0200101590038019
HG1	PA	BATHY	Other taxa	0.0458883994126285
S3	PA	BATHY	Other taxa	0.124132223805802
EG1	FL	SRF	Other taxa	0.0436001245717845
EG4	FL	SRF	Other taxa	0.0288217661978326
N4	FL	SRF	Other taxa	0.0096961861667744
HG4	FL	SRF	Other taxa	0.013622354283379
HG2	FL	SRF	Other taxa	0.0084445987408165
EG1	PA	SRF	Other taxa	0.206378986866792
EG4	PA	SRF	Other taxa	0.109888334060536
N5	PA	SRF	Other taxa	0.0041734485205125
N4	PA	SRF	Other taxa	0.015054572826496
HG9	PA	SRF	Other taxa	0.0104735803934575
HG4	PA	SRF	Other taxa	0.0256864709357581
HG2	PA	SRF	Other taxa	0.00897451238482709
HG1	PA	SRF	Other taxa	0.00761139273264222
S3	PA	SRF	Other taxa	0.0115370669479513
EG1	FL	EPI	Other taxa	0.200403496973773
EG4	FL	EPI	Other taxa	0.0919740536353955
N5	FL	EPI	Other taxa	0.0464758941867193
N4	FL	EPI	Other taxa	0.149206010870724
HG9	FL	EPI	Other taxa	0.121913349511772
HG4	FL	EPI	Other taxa	0.0766469752486353
HG2	FL	EPI	Other taxa	0.190293311190112
HG1	FL	EPI	Other taxa	0.139495117670882
EG1	PA	EPI	Other taxa	1.59769008662175
EG4	PA	EPI	OM190	2.41660579498417
N5	PA	EPI	Other taxa	0.442062629655241
N4	PA	EPI	Other taxa	0.330303651563817
HG9	PA	EPI	Other taxa	0.229435757987763
HG4	PA	EPI	Other taxa	1.5583538379891
HG2	PA	EPI	Other taxa	0.362399839979291
HG1	PA	EPI	Other taxa	1.07750358158962
EG1	FL	MESO	Other taxa	0.0834110200677101
EG4	FL	MESO	Other taxa	0.587363006557149
N5	FL	MESO	Other taxa	0.718206344776258
N4	FL	MESO	Other taxa	0.682858148539247
HG9	FL	MESO	Other taxa	0.818494574874296
HG2	FL	MESO	Other taxa	0.655787196216225
HG1	FL	MESO	Other taxa	0.603254360082966
S3	FL	MESO	Other taxa	1.02680182396746
EG1	PA	MESO	Other taxa	1.37479978643887
EG4	PA	MESO	OM190	12.0098795924668
N5	PA	MESO	OM190	4.5332368448258
N4	PA	MESO	OM190	5.07379183949069
HG9	PA	MESO	OM190	8.6284853051997
HG1	PA	MESO	OM190	5.85237600623215
S3	PA	MESO	OM190	21.9196865817826
EG4	FL	BATHY	Other taxa	0.241359335779108
N5	FL	BATHY	Other taxa	0.259064146265882
N4	FL	BATHY	Other taxa	0.435774168335171
HG9	FL	BATHY	Other taxa	0.807253582918982
HG4	FL	BATHY	Other taxa	0.915729169758675
HG2	FL	BATHY	Other taxa	0.418782466584953
HG1	FL	BATHY	Other taxa	0.329616289424368
S3	FL	BATHY	Other taxa	0.879747072716594
EG4	PA	BATHY	OM190	4.61310943612251
N5	PA	BATHY	OM190	3.13373642806059
N4	PA	BATHY	OM190	2.02805475747845
HG9	PA	BATHY	OM190	3.83281086729363
HG4	PA	BATHY	OM190	11.830870698911
HG2	PA	BATHY	OM190	4.94250927393908
HG1	PA	BATHY	OM190	3.60376896720509
S3	PA	BATHY	OM190	17.1716242931359
EG1	PA	Sediment	Other taxa	0.00787510089973028
EG4	PA	Sediment	Other taxa	0.0103596526063159
N5	PA	Sediment	Other taxa	0.0116658450399461
N4	PA	Sediment	Other taxa	0.0222749189053734
HG4	PA	Sediment	Other taxa	0.0176215106817452
HG2	PA	Sediment	Other taxa	0.00416851934192975
S3	PA	Sediment	Other taxa	0.03728081452152
HG9	FL	SRF	Other taxa	0.0083999496003024
HG2	FL	SRF	Other taxa	0.0159509087326534
HG9	PA	SRF	Other taxa	0.0157103705901863
HG4	PA	SRF	Other taxa	0.0590788831522437
HG2	PA	SRF	Other taxa	0.00897451238482709
HG1	PA	SRF	Other taxa	0.0867698771521213
EG1	FL	EPI	Other taxa	0.0645595158036315
EG4	FL	EPI	Other taxa	0.102865717881692
N5	FL	EPI	Other taxa	0.0275061414574461
N4	FL	EPI	Other taxa	0.0629765630298509
HG9	FL	EPI	Other taxa	0.179419646451286
HG4	FL	EPI	Other taxa	0.07103865998654
HG2	FL	EPI	Other taxa	0.249111243739783
HG1	FL	EPI	Other taxa	0.193493227737029
EG1	PA	EPI	Other taxa	0.436316971446904
EG4	PA	EPI	Other taxa	0.645239834429024
N5	PA	EPI	Other taxa	0.400079027956139
N4	PA	EPI	Other taxa	0.220961753115105
HG9	PA	EPI	Other taxa	0.163154316791298
HG4	PA	EPI	Other taxa	1.73204033386404
HG2	PA	EPI	Other taxa	0.393580345691795
HG1	PA	EPI	Other taxa	1.17435783611453
EG1	FL	MESO	Other taxa	0.44649428389186
EG4	FL	MESO	Other taxa	0.356820130216177
N5	FL	MESO	Other taxa	0.353521257791422
N4	FL	MESO	Other taxa	0.398451249560014
HG9	FL	MESO	Other taxa	1.08124456542286
HG2	FL	MESO	Other taxa	0.601278030290324
HG1	FL	MESO	Other taxa	0.480558558032193
S3	FL	MESO	Other taxa	1.02352130695798
EG4	PA	MESO	Other taxa	1.03941545744571
N5	PA	MESO	Other taxa	0.553085909231882
N4	PA	MESO	Other taxa	0.90672325648693
HG9	PA	MESO	Phycisphaerae	2.3172569706104
HG1	PA	MESO	Phycisphaerae	3.08686055569982
S3	PA	MESO	Phycisphaerae	2.7228207639569
EG4	FL	BATHY	Other taxa	1.71526034627019
N5	FL	BATHY	Other taxa	0.767276107840099
N4	FL	BATHY	Other taxa	0.871548336670343
HG9	FL	BATHY	Other taxa	1.6827532416886
HG4	FL	BATHY	Other taxa	1.7750601086408
HG2	FL	BATHY	Other taxa	0.99953306484562
HG1	FL	BATHY	Other taxa	1.06593654886429
S3	FL	BATHY	Phycisphaerae	2.31308498806593
EG4	PA	BATHY	Phycisphaerae	5.79143211525618
N5	PA	BATHY	Phycisphaerae	2.24302711137117
N4	PA	BATHY	Other taxa	1.36555687003549
HG9	PA	BATHY	Other taxa	1.19122257053292
HG4	PA	BATHY	Phycisphaerae	2.79666649624214
HG2	PA	BATHY	Phycisphaerae	2.18880354641587
HG1	PA	BATHY	Phycisphaerae	2.19958394517866
S3	PA	BATHY	Phycisphaerae	5.03884878856145
EG1	PA	Sediment	Other taxa	0.0255940779241234
EG4	PA	Sediment	Other taxa	0.0362587841221058
N5	PA	Sediment	Other taxa	0.0308580417185671
N4	PA	Sediment	Other taxa	0.0296998918738311
HG4	PA	Sediment	Other taxa	0.158248076318417
HG2	PA	Sediment	Other taxa	0.0771176078257003
S3	PA	Sediment	Other taxa	0.320100786753741
HG2	PA	EPI	Other taxa	0.00176493428561343
N4	FL	MESO	Other taxa	0.0168954593453009
HG9	FL	MESO	Other taxa	0.143661865335904
HG2	FL	MESO	Other taxa	0.0377371148717777
HG1	FL	MESO	Other taxa	0.0248312932721802
S3	FL	MESO	Other taxa	0.0415532154534221
N4	PA	MESO	Other taxa	0.0289379762708595
HG9	PA	MESO	Other taxa	1.6767143933685
HG1	PA	MESO	Other taxa	0.29862373409504
S3	PA	MESO	Other taxa	0.803134182174339
EG4	FL	BATHY	Other taxa	0.0305721825320203
N5	FL	BATHY	Other taxa	0.0718933994422064
N4	FL	BATHY	Other taxa	0.38009786181569
HG9	FL	BATHY	Other taxa	0.107243833479575
HG4	FL	BATHY	Other taxa	0.094986494107869
HG2	FL	BATHY	Other taxa	0.0350201365785327
HG1	FL	BATHY	Other taxa	0.0199364691184093
S3	FL	BATHY	Other taxa	0.0449870662184622
EG4	PA	BATHY	Other taxa	0.496135864898388
N5	PA	BATHY	Other taxa	0.40634549119043
N4	PA	BATHY	Other taxa	0.540814601994254
HG9	PA	BATHY	Other taxa	0.213166144200627
HG4	PA	BATHY	Other taxa	0.562400940743392
HG2	PA	BATHY	Other taxa	0.133914141025444
HG1	PA	BATHY	Other taxa	0.104013705335291
S3	PA	BATHY	Other taxa	0.321824283940968
HG4	PA	Sediment	Other taxa	0.00691039634578241
HG2	PA	Sediment	Other taxa	0.015979324144064
S3	PA	Sediment	Other taxa	0.0295675425515504
N5	FL	BATHY	Other taxa	0.0198326619150914
EG4	PA	BATHY	Other taxa	0.100181280412174
N5	PA	BATHY	Other taxa	0.117027501462844
N4	PA	BATHY	Other taxa	0.0811221902991381
EG1	FL	SRF	Other taxa	0.243953077961175
EG4	FL	SRF	Other taxa	0.0951118284528476
N5	FL	SRF	Other taxa	0.0259598660470912
N4	FL	SRF	Other taxa	0.0533290239172592
HG9	FL	SRF	Other taxa	0.03499979000126
HG4	FL	SRF	Other taxa	0.0289475028521804
HG2	FL	SRF	Other taxa	0.0131360424857146
S3	FL	SRF	Other taxa	0.00601042809274091
EG1	PA	SRF	Other taxa	0.900562851782364
EG4	PA	SRF	Other taxa	0.098576299671951
N4	PA	SRF	Other taxa	0.0169363944298081
HG9	PA	SRF	Other taxa	0.0488767085028017
HG4	PA	SRF	Other taxa	0.0256864709357581
HG2	PA	SRF	Other taxa	0.019444776833792
HG1	PA	SRF	Other taxa	0.0532797491284955
S3	PA	SRF	Other taxa	0.0642779444243004
EG1	FL	EPI	Other taxa	0.367182246133154
EG4	FL	EPI	Other taxa	0.514328589408462
N5	FL	EPI	Other taxa	0.10623061528393
N4	FL	EPI	Other taxa	0.277096877331344
HG9	FL	EPI	Other taxa	0.15526700173669
HG4	FL	EPI	Other taxa	0.224332610483811
HG2	FL	EPI	Other taxa	0.280250149207255
HG1	FL	EPI	Other taxa	0.110246141385052
EG1	PA	EPI	Planctomycetes	3.53545075393006
EG4	PA	EPI	Planctomycetes	5.11322132943755
N5	PA	EPI	Other taxa	1.69910105699891
N4	PA	EPI	Other taxa	1.09114102826944
HG9	PA	EPI	Other taxa	0.571040108769544
HG4	PA	EPI	Planctomycetes	4.75708013701935
HG2	PA	EPI	Other taxa	0.757156808528162
HG1	PA	EPI	Planctomycetes	2.7038479388204
EG1	FL	MESO	Other taxa	1.35420244345224
EG4	FL	MESO	Other taxa	0.754188002502375
N5	FL	MESO	Other taxa	0.796353149130152
N4	FL	MESO	Other taxa	0.971488912354805
HG9	FL	MESO	Other taxa	1.57271936788779
HG2	FL	MESO	Other taxa	0.784093386780269
HG1	FL	MESO	Other taxa	0.397300692354883
S3	FL	MESO	Other taxa	1.24987698061214
EG1	PA	MESO	Planctomycetes	3.80405766150561
EG4	PA	MESO	Planctomycetes	4.3223217042297
N5	PA	MESO	Planctomycetes	2.42944277886902
N4	PA	MESO	Planctomycetes	3.81016687566316
HG9	PA	MESO	Planctomycetes	6.69743782969103
HG1	PA	MESO	Planctomycetes	8.61789145676448
S3	PA	MESO	Planctomycetes	5.6513222331048
EG4	FL	BATHY	Other taxa	1.25024135933578
N5	FL	BATHY	Other taxa	1.18004338394794
N4	FL	BATHY	Other taxa	1.54501750591561
HG9	FL	BATHY	Planctomycetes	2.09612947255533
HG4	FL	BATHY	Planctomycetes	2.76351331295081
HG2	FL	BATHY	Other taxa	1.20235802252962
HG1	FL	BATHY	Other taxa	0.875875543268783
S3	FL	BATHY	Planctomycetes	2.37931594666533
EG4	PA	BATHY	Planctomycetes	2.28508730083007
N5	PA	BATHY	Planctomycetes	2.07073662310643
N4	PA	BATHY	Other taxa	1.32499577488592
HG9	PA	BATHY	Other taxa	1.09090909090909
HG4	PA	BATHY	Planctomycetes	3.65049337900711
HG2	PA	BATHY	Planctomycetes	2.6321055305001
HG1	PA	BATHY	Planctomycetes	3.64659813999021
S3	PA	BATHY	Planctomycetes	3.06652567698037
EG1	PA	Sediment	Other taxa	0.0147658141869943
EG4	PA	Sediment	Other taxa	0.0569780893347376
N5	PA	Sediment	Other taxa	0.0462870625778507
N4	PA	Sediment	Other taxa	0.0626482094213626
HG4	PA	Sediment	Other taxa	0.43604600941887
HG2	PA	Sediment	Other taxa	0.33487105380169
S3	PA	Sediment	Other taxa	0.550213400524503
HG2	FL	MESO	Other taxa	0.00503161531623702
HG1	FL	MESO	Other taxa	0.0131459787911542
HG9	PA	MESO	Other taxa	0.20723436322532
HG1	PA	MESO	Other taxa	0.126590495975071
S3	PA	MESO	Other taxa	0.117531831537708
HG2	FL	BATHY	Other taxa	0.0145917235743886
HG1	FL	BATHY	Other taxa	0.0146200773535002
HG9	PA	BATHY	Other taxa	0.0752351097178683
HG4	PA	BATHY	Other taxa	0.0409018865995194
HG2	PA	BATHY	Other taxa	0.0354025890067265
HG1	PA	BATHY	Other taxa	0.0887175721977484
HG4	PA	Sediment	Other taxa	0.00207311890373472
HG1	PA	EPI	Other taxa	0.00807118787707581
N4	FL	MESO	Other taxa	0.00844772967265047
EG4	PA	MESO	Other taxa	0.421940928270042
N5	PA	MESO	Other taxa	0.180915951617905
N4	PA	MESO	Other taxa	0.260441786437735
HG9	PA	MESO	Other taxa	0.489826676714393
HG1	PA	MESO	Other taxa	0.357050116852765
S3	PA	MESO	Other taxa	0.362389813907933
HG1	FL	BATHY	Other taxa	0.00797458764736373
S3	FL	BATHY	Other taxa	0.0074978443697437
EG4	PA	BATHY	Other taxa	0.57246445949814
N5	PA	BATHY	Other taxa	0.338079448670438
N4	PA	BATHY	Other taxa	0.263647118472199
HG9	PA	BATHY	Other taxa	0.208986415882968
HG4	PA	BATHY	Other taxa	0.567513676568332
HG2	PA	BATHY	Other taxa	0.144688842027491
HG1	PA	BATHY	Other taxa	0.241678903573177
S3	PA	BATHY	Other taxa	0.61146613948784
EG1	PA	Sediment	Other taxa	0.242159352666706
EG4	PA	Sediment	Other taxa	0.227912357338951
N5	PA	Sediment	Other taxa	0.212619433792566
N4	PA	Sediment	Other taxa	0.178199351242987
EG4	PA	EPI	Other taxa	0.0121743364986608
HG1	FL	MESO	Other taxa	0.00730332155064123
EG1	PA	MESO	Other taxa	0.173518419647624
HG9	PA	MESO	Other taxa	0.197814619442351
HG1	PA	MESO	Other taxa	0.0194754609192418
EG4	FL	BATHY	Other taxa	0.0482718671558216
N5	FL	BATHY	Other taxa	0.256585063526495
N4	FL	BATHY	Other taxa	0.50215745687763
HG9	FL	BATHY	Other taxa	0.239836209417958
HG4	FL	BATHY	Other taxa	0.138027249250497
S3	FL	BATHY	Other taxa	0.0712295215125651
EG4	PA	BATHY	Other taxa	0.672645739910314
N5	PA	BATHY	Other taxa	1.89844613484169
N4	PA	BATHY	Other taxa	1.94017238465439
HG9	PA	BATHY	Other taxa	0.677115987460815
HG4	PA	BATHY	Other taxa	0.874277826064727
HG2	PA	BATHY	Other taxa	0.0600304770114058
HG1	PA	BATHY	Other taxa	0.0673029858051884
S3	PA	BATHY	Other taxa	0.652843547423107
EG4	PA	Sediment	Other taxa	0.0112229569901756
N5	PA	Sediment	Other taxa	0.00715003405674117
HG4	PA	Sediment	Other taxa	0.0110566341532519
HG9	FL	SRF	Other taxa	0.0433997396015624
HG4	FL	SRF	Other taxa	0.233282817102866
HG2	FL	SRF	Other taxa	0.0281486624693883
HG4	PA	SRF	Other taxa	0.0179805296550307
HG2	PA	SRF	Other taxa	0.00598300825655139
HG9	FL	EPI	Other taxa	0.179419646451286
HG4	FL	EPI	Other taxa	1.29178194870261
HG2	FL	EPI	Other taxa	0.214512459887035
HG1	FL	EPI	Other taxa	0.764973225937092
HG1	PA	EPI	Other taxa	0.0625517060473375
HG9	FL	MESO	SAR324_clade(Marine_group_B)_uncl	3.31556462893652
HG2	FL	MESO	Other taxa	1.45245962128709
HG1	FL	MESO	SAR324_clade(Marine_group_B)_uncl	2.73436358856008
S3	FL	MESO	SAR324_clade(Marine_group_B)_uncl	3.82617633872432
HG9	FL	BATHY	SAR324_clade(Marine_group_B)_uncl	3.50589841084138
HG4	FL	BATHY	SAR324_clade(Marine_group_B)_uncl	2.71750422986732
HG2	FL	BATHY	Other taxa	1.11918519815561
HG1	FL	BATHY	Other taxa	1.16561889445633
S3	FL	BATHY	SAR324_clade(Marine_group_B)_uncl	2.29683965859815
HG9	PA	BATHY	Other taxa	0.0501567398119122
HG2	PA	BATHY	Other taxa	0.217033263041236
HG1	PA	BATHY	Other taxa	0.397699461576114
HG2	FL	SRF	Other taxa	0.0300252399673476
HG9	FL	EPI	Other taxa	0.281780855003623
HG4	FL	EPI	Other taxa	0.708517161444702
HG2	FL	EPI	Other taxa	0.225757064639178
HG1	FL	EPI	Other taxa	0.996715114970976
HG9	PA	EPI	Other taxa	0.0237933378653977
HG2	PA	EPI	Other taxa	0.00705973714245373
HG1	PA	EPI	Other taxa	0.0867652696785649
N4	FL	MESO	Other taxa	0.0126715945089757
HG9	FL	MESO	Other taxa	0.190919057880609
HG2	FL	MESO	Thermoplasmata	2.0109689213894
HG1	FL	MESO	Other taxa	0.373930063392831
S3	FL	MESO	Other taxa	0.334612734967031
HG1	PA	MESO	Other taxa	0.0616722929109322
S3	PA	MESO	Other taxa	0.0489715964740451
EG4	FL	BATHY	Other taxa	0.214005277724142
N5	FL	BATHY	Other taxa	0.13511000929656
N4	FL	BATHY	Other taxa	0.249472681135368
HG9	FL	BATHY	Thermoplasmata	2.82733742809788
HG4	FL	BATHY	Thermoplasmata	2.96535961293004
HG2	FL	BATHY	Thermoplasmata	5.28949979571587
HG1	FL	BATHY	Thermoplasmata	2.24617552067412
S3	FL	BATHY	Thermoplasmata	3.1565924796621
EG4	PA	BATHY	Other taxa	0.038164297299876
N5	PA	BATHY	Other taxa	0.052012222872375
N4	PA	BATHY	Other taxa	0.0439411864120331
HG9	PA	BATHY	Other taxa	0.0877742946708464
HG4	PA	BATHY	Other taxa	0.245411319597116
HG2	PA	BATHY	Other taxa	0.878907753166992
HG1	PA	BATHY	Other taxa	0.819872736172296
S3	PA	BATHY	Other taxa	0.294239345317457
EG1	FL	SRF	Other taxa	0.029066749714523
HG9	FL	SRF	Other taxa	0.13859916840499
HG4	FL	SRF	Other taxa	0.0561922114189385
HG2	FL	SRF	Other taxa	0.0872608536551038
HG1	FL	SRF	Other taxa	0.00932009879304721
S3	FL	SRF	Other taxa	0.0390677826028159
HG9	PA	SRF	Other taxa	0.0820430464154171
HG4	PA	SRF	Other taxa	0.0950399424623051
HG2	PA	SRF	Other taxa	0.0448725619241355
HG1	PA	SRF	Other taxa	0.140049626280617
S3	PA	SRF	Other taxa	0.164815242113591
EG4	FL	EPI	Other taxa	0.0302546229063801
N5	FL	EPI	Other taxa	0.00663941345524561
N4	FL	EPI	Other taxa	0.231559977909759
HG9	FL	EPI	Other taxa	1.49516372042739
HG4	FL	EPI	Other taxa	0.590742540940701
HG2	FL	EPI	Other taxa	0.955791403932152
HG1	FL	EPI	Other taxa	1.27345542905998
EG1	PA	EPI	Other taxa	0.0577478344562079
N5	PA	EPI	Other taxa	0.0148177417761533
N4	PA	EPI	Other taxa	0.239185402856557
HG9	PA	EPI	Other taxa	0.656016315431679
HG4	PA	EPI	Other taxa	1.16273459738505
HG2	PA	EPI	Other taxa	0.365929708550518
HG1	PA	EPI	Verrucomicrobiae	4.59654149599467
EG4	FL	MESO	Other taxa	0.0880465256377581
N5	FL	MESO	Other taxa	0.0111638291934133
N4	FL	MESO	Other taxa	0.108412530799014
HG9	FL	MESO	Verrucomicrobiae	3.00366715814147
HG2	FL	MESO	Other taxa	1.35685893027858
HG1	FL	MESO	Other taxa	1.60527007683094
S3	FL	MESO	Verrucomicrobiae	3.10008857395926
EG4	PA	MESO	Other taxa	0.0823299372234229
N4	PA	MESO	Other taxa	0.463007620333751
HG9	PA	MESO	Other taxa	1.00791258477769
HG1	PA	MESO	Other taxa	1.55803687353934
S3	PA	MESO	Other taxa	1.54750244857982
EG4	FL	BATHY	Other taxa	1.53182725107807
N5	FL	BATHY	Other taxa	0.125193678339015
N4	FL	BATHY	Other taxa	0.142402860905597
HG9	FL	BATHY	Verrucomicrobiae	3.16661791946963
HG4	FL	BATHY	Verrucomicrobiae	3.95381281724005
HG2	FL	BATHY	Verrucomicrobiae	2.33613494425962
HG1	FL	BATHY	Other taxa	1.49656428182193
S3	FL	BATHY	Verrucomicrobiae	5.92829561501068
EG4	PA	BATHY	Verrucomicrobiae	5.24282034157046
N5	PA	BATHY	Other taxa	0.747675703790391
N4	PA	BATHY	Other taxa	0.361669765083657
HG9	PA	BATHY	Other taxa	0.422152560083595
HG4	PA	BATHY	Verrucomicrobiae	2.16779998977453
HG2	PA	BATHY	Verrucomicrobiae	2.81065771853403
HG1	PA	BATHY	Verrucomicrobiae	4.06571218795888
S3	PA	BATHY	Verrucomicrobiae	5.38825801112593
EG1	PA	Sediment	Other taxa	0.0964699860216959
EG4	PA	Sediment	Other taxa	0.099280004143861
N5	PA	Sediment	Other taxa	0.0820372328615565
N4	PA	Sediment	Other taxa	0.0626482094213626
HG4	PA	Sediment	Other taxa	0.0276415853831296
HG2	PA	Sediment	Other taxa	0.166046020453535
S3	PA	Sediment	Other taxa	0.0694194477297269
EG1	FL	MESO	Other taxa	0.399882243265787
EG4	FL	MESO	Other taxa	0.0428647559025927
N4	FL	MESO	Other taxa	0.0549102428722281
HG2	FL	MESO	Other taxa	0.00587021786894319
S3	FL	MESO	Other taxa	0.00765453968878829
HG9	PA	MESO	Other taxa	0.31085154483798
HG1	PA	MESO	Other taxa	0.0454427421448974
S3	PA	MESO	Other taxa	0.0979431929480901
EG4	FL	BATHY	Other taxa	0.386174937246573
N5	FL	BATHY	Other taxa	0.149984505732879
N4	FL	BATHY	Other taxa	0.15953403214236
HG2	FL	BATHY	Other taxa	0.010214206502072
EG4	PA	BATHY	Other taxa	0.0858696689247209
N5	PA	BATHY	Other taxa	0.0390091671542813
N4	PA	BATHY	Other taxa	0.040561095149569
HG9	PA	BATHY	Other taxa	0.083594566353187
HG4	PA	BATHY	Other taxa	0.184058489697837
HG2	PA	BATHY	Other taxa	0.0785013930149153
HG1	PA	BATHY	Other taxa	0.152961331375428
S3	PA	BATHY	Other taxa	0.114937244264632
EG1	PA	Sediment	Other taxa	0.0984387612466285
EG4	PA	Sediment	Other taxa	0.0707909594764922
N5	PA	Sediment	Other taxa	0.0556950021261943
N4	PA	Sediment	Other taxa	0.0668247567161201
